# Supplementary material for: Performance on the APACHE II, SAPS II, SOFA and the OHCA score of post-cardiac arrest patients treated with therapeutic hypothermia
Source: PLoS One. 2018 May 3;13(5):e0196197. doi: 10.1371/journal.pone.0196197 (PMC5933749; doi:10.1371/journal.pone.0196197)
Supplement: S1 File — General characteristics, data for calculating severity scores at 0, 24, 48-hour and the outcome are shown in the each sheet. (XLSX) [file pone.0196197.s001.xlsx]

## Sheet: chrarcteristics
Number	sex	Age	HT method	Co-morbid conditions							Prehospital						Initial rhythm	Initial rhythm, dichotomous	Drug			Lab			Downtime	No flow time	No flow time for calculation of OHCA	Low flow time		Cause of death, dichotomous	Hanging	Asphyxia	Transferred	OHCA score
				HTN	DM	HF	CAD	CVA	COPD/Asthma	CKD	Location	Location, dichotomous	Witness	Witnessed arrest	Prehospital CPR	Bystander CPR			Epinephrine	Vasopressor use	Vasopressor use, dichotomous	SCr at Adm (mg/dL)	SCr at Adm (umol/L)	Initial lactate (mmol/L)					cuase of
																													death, cardiac 1, non 2
1	0	48	1	0	0	0	0	0	0	0	2	0	1	1	6	0	1	0	3	2	1	1.4	123.76	3.3	55	10	10	45	1	1	0	0	1	48.4278
2	1	76	2	0	0	0	0	0	0	0	1	0	6	0	2	1	1	0	5	4	1	1.1	97.24	11.4	42	4	4	38	2	2	1	0	0	50.6452
3	0	58	1	0	0	0	0	0	0	0	2	0	2	1	3	0	3	1	0	3	1	1.1	97.24	10.9	18	10	10	8	1	1	0	0	0	28.6711
4	0	44	2	0	0	0	0	0	0	0	1	0	1	1	1	1	1	0	6	1	1	1	88.4	6.9	33	0	1	33	1	1	0	0	0	34.5621
5	0	72	1	0	0	1	0	0	1	1	4	0	2	1	6	0	1	0	2	3	1	1.9	167.96	9	8	2	2	8	1	1	0	0	0	36.3084
6	1	65	2	1	1	0	1	0	0	0	1	0	6	0	3	0	1	0	4	3	1	0.8	70.72	7.4	35	6	6	29	1	1	0	0	0	40.7939
7	0	28	2	0	0	0	0	0	0	0	2	0	2	1	2	1	1	0	3	0	0	1.1	97.24	4.7	21	5	5	16	2	2	0	1	1	35.3385
8	0	58	2	0	0	0	1	0	0	0	7	0	2	1	3	0	3	1	0	1	1	1	88.4	11.6	13	5	5	8	2	1	0	0	0	23.6599
9	1	38	1	0	0	0	0	0	0	0	7	0	6	0	1	1	1	0	2	2	1	1.1	97.24	7	31	2	2	29	1	1	0	0	0	39.1766
10	1	34	2	0	0	0	0	0	0	0	1	0	6	0	1	1	2	0	2	4	1	0.5	44.2	9.4	39	19	19	20	2	2	1	0	0	34.5919
11	0	75	1	1	0	0	0	0	0	1	7	0	2	1	3	0	2	0	4	2	1	1.4	123.76	10.2	23	1	1	22	2	2	0	1	0	39.4563
12	1	71	2	1	0	1	0	0	0	0	1	0	1	1	3	0	3	1	4	2	1	1.1	97.24	10.5	56	23	23	33	2	1	0	0	0	46.0483
13	1	22	2	0	0	0	0	0	0	0	7	0	2	1	2	1	1	0	1	1	1	0.6	53.04	3.6	19	0	1	19	2	2	0	1	1	12.2731
14	0	59	1	1	0	0	0	1	0	0	1	0	6	0	3	0	1	0	3	2	1	1.4	123.76	7.3	70	41	41	29	2	1	0	0	1	60.8789
15	0	35	2	0	0	0	0	0	0	0	3	0	2	1	3	0	1	0	8	3	1	1	88.4	9.3	47	12	12	35	2	1	0	0	0	52.986
16	1	25	1	1	0	0	0	0	0	0	1	0	1	1	3	0	1	0	13	2	1	2.2	194.48	10	77	5	5	72	1	1	0	0	0	63.799
17	0	34	1	0	0	0	0	0	0	0	1	0	1	1	3	0	1	0	7	3	1	1.1	97.24	7.7	37	11	11	26	2	1	0	0	0	49.3754
18	0	63	1	1	1	0	1	0	0	0	1	0	1	1	3	0	1	0	4	2	1	2.1	185.64	9.3	40	16	16	24	1	1	0	0	1	59.8135
19	1	51	2	0	0	0	0	0	0	0	1	0	1	1	1	1	1	0	3	2	1	0.8	70.72	10.5	25	4	4	21	2	1	0	0	0	38.9551
20	0	43	1	0	0	0	0	0	0	0	1	0	1	1	3	0	3	1	4	3	1	1	88.4	11.2	25	9	9	16	1	1	0	0	0	33.0741
21	1	72	2	1	0	0	0	1	0	0	1	0	1	1	3	0	1	0	1	2	1	1.2	106.08	4.9	21	10	10	11	1	1	0	0	0	37.7708
22	1	49	3	1	0	0	0	0	0	0	1	0	6	0	1	1	1	0	1	2	1	0.5	44.2	12.8	29	11	11	18	2	2	1	0	0	33.4517
23	0	50	2	0	0	0	0	0	0	0	1	0	1	1	3	0	3	1	3	3	1	1.2	106.08	10.1	23	6	6	17	1	1	0	0	1	32.8567
24	0	45	1	1	0	0	0	0	0	0	1	0	1	1	3	0	3	1	0	0	0	1.1	97.24	.	11	3	3	8	2	1	0	0	0	.
25	1	21	2	0	0	0	0	0	0	0	1	0	6	0	3	0	1	0	2	4	1	0.8	70.72	7.6	35	19	19	16	2	2	1	0	1	42.6243
26	0	76	1	0	1	0	0	0	0	0	3	0	2	1	3	0	1	0	3	3	1	0.7	61.88	8.7	22	7	7	15	2	2	0	1	0	34.5073
27	0	54	1	0	0	0	0	0	0	0	3	0	2	1	2	1	3	1	2	3	1	1	88.4	10.6	18	0	1	18	2	1	0	0	1	20.4002
28	0	69	2	0	1	0	1	0	0	0	1	0	6	0	1	1	1	0	2	4	1	1.3	114.92	14.3	28	0	1	28	2	1	0	0	0	44.1142
29	1	42	2	0	0	0	0	0	0	0	5	0	1	1	3	1	2	0	33	4	1	1.5	132.6	15	93	0	1	93	1	1	0	0	1	57.0594
30	0	59	1	0	0	0	0	0	0	0	7	0	6	0	3	0	3	1	1	4	1	1.3	114.92	10.7	30	11	11	19	1	1	0	0	0	39.1115
31	0	27	2	1	0	0	0	0	0	0	1	0	1	1	1	1	3	1	0	2	1	1.1	97.24	5.8	15	6	6	9	2	1	0	0	0	20.3571
32	1	79	1	1	1	0	0	0	0	0	4	0	6	0	3	0	3	1	5	4	1	0.9	79.56	10.5	46	7	7	39	2	1	0	0	0	37.1371
33	1	56	1	0	1	0	0	0	0	0	3	0	2	1	3	0	3	1	7	4	1	0.8	70.72	6.3	41	8	8	33	1	1	0	0	1	29.0736
34	0	66	2	1	1	0	0	0	0	0	5	0	3	1	3	1	2	0	1	4	1	1.4	123.76	10.3	27	13	13	14	1	1	0	0	0	50.8757
35	1	63	1	1	1	0	0	0	1	0	7	0	1	1	6	0	2	0	4	2	1	0.8	70.72	5.1	31	15	15	16	1	1	0	0	0	37.2169
36	1	46	2	0	0	0	1	0	0	0	1	0	1	1	3	0	3	1	4	3	1	0.9	79.56	3.1	42	5	5	37	1	1	0	0	1	22.4448
37	0	58	1	1	0	0	0	0	0	0	4	0	6	0	3	0	1	0	2	3	1	1.2	106.08	8	40	19	19	21	1	1	0	0	0	52.3437
38	0	34	2	0	0	0	0	0	0	0	1	0	6	0	1	1	1	0	2	0	0	1	88.4	10.7	35	15	15	20	2	2	1	0	0	50.6906
39	0	28	2	1	0	0	1	0	0	0	2	0	2	1	2	1	3	1	0	2	1	0.7	61.88	5.8	8	1	1	7	1	1	0	0	0	-1.08211
40	0	51	2	1	0	0	0	0	0	0	2	0	2	1	2	1	3	1	0	2	1	0.9	79.56	1.9	27	3	3	24	1	1	0	0	1	10.5886
41	0	53	2	0	0	1	0	0	0	0	1	0	1	1	3	0	3	1	7	4	1	1.1	97.24	10.9	50	10	10	40	2	1	0	0	0	43.156
42	1	72	1	1	1	1	1	0	0	1	1	0	3	1	3	1	1	0	5	1	1	1.2	106.08	5.8	37	0	1	37	2	2	0	1	0	36.5587
43	0	41	2	0	0	0	0	0	0	0	1	0	6	0	3	0	1	0	2	4	1	3	265.2	14.7	29	7	7	22	2	1	0	0	1	60.9661
44	1	46	1	0	0	0	0	0	0	0	1	0	6	0	3	0	1	0	1	1	1	0.9	79.56	11.4	51	31	31	20	2	2	1	0	0	53.8775
45	0	45	2	0	0	0	1	0	0	0	1	0	1	1	3	0	2	0	2	1	1	0.9	79.56	12	25	7	7	18	1	1	0	0	0	44.5137
46	1	44	1	0	0	1	0	0	0	0	1	0	1	1	1	1	3	1	6	3	1	1.4	123.76	7.9	39	0	1	39	2	1	0	0	0	29.0537
47	0	47	2	0	0	0	0	0	0	0	1	0	1	1	1	1	3	1	2	1	1	0.8	70.72	9.5	27	5	5	22	2	1	0	0	0	26.7118
48	0	63	3	0	0	0	0	0	1	0	1	0	1	1	3	0	1	0	2	2	1	1.4	123.76	12.5	31	12	12	19	2	1	0	0	0	55.0797
49	0	30	1	0	0	0	0	0	0	0	3	0	2	1	3	0	3	1	0	0	0	1.1	97.24	5.7	20	10	10	10	2	1	0	0	1	24.1964
50	0	73	2	1	1	0	0	1	0	0	1	0	1	1	3	0	2	0	3	1	1	1	88.4	10.2	36	15	15	21	1	1	0	0	0	50.6512
51	0	53	2	1	0	0	0	0	0	0	2	0	2	1	3	0	2	0	5	0	0	1.4	123.76	10.4	42	4	4	38	1	1	0	0	0	52.8872
52	1	43	3	0	1	0	0	0	0	0	3	0	6	0	3	0	1	0	4	3	1	1	88.4	15	32	9	9	23	1	1	0	0	0	52.2616
53	0	53	1	0	0	0	1	0	0	0	1	0	1	1	3	0	3	1	4	4	1	1.1	97.24	6.9	42	9	9	33	1	1	0	0	1	36.2201
54	0	80	1	0	0	1	0	0	1	0	1	0	1	1	3	0	1	0	1	2	1	1	88.4	.	28	12	12	16	1	1	0	0	0	.
55	1	26	1	0	0	0	0	0	0	0	3	0	6	0	3	0	1	0	9	0	0	0.6	53.04	2	75	25	25	50	2	2	0	1	1	34.4167
56	0	58	2	1	0	0	0	0	0	0	2	0	2	1	2	1	3	1	3	0	0	0.8	70.72	1.8	23	0	1	23	2	1	0	0	1	0.820165
57	0	71	2	0	0	0	0	0	0	0	1	0	1	1	3	0	1	0	5	3	1	1.8	159.12	3.7	46	6	6	40	1	1	0	0	0	48.0217
58	0	43	2	0	0	0	0	0	0	0	2	0	6	0	2	1	1	0	9	2	1	1.5	132.6	15	65	2	2	63	2	2	1	0	0	57.7131
59	0	53	1	1	0	0	1	0	0	0	1	0	6	0	3	0	3	1	7	2	1	1	88.4	12.7	44	6	6	38	1	1	0	0	0	39.6831
60	0	81	2	0	0	0	0	0	0	0	1	0	1	1	3	0	2	0	2	4	1	0.9	79.56	6.8	38	10	10	28	2	2	0	1	1	44.9504
61	0	42	1	0	0	0	1	0	0	0	3	0	2	1	3	0	3	1	7	2	1	1.1	97.24	4.8	41	7	7	34	2	1	0	0	0	31.3518
62	1	27	1	0	0	0	0	0	0	0	1	0	2	1	3	0	3	1	1	3	1	0.9	79.56	11.5	23	9	9	14	2	1	0	0	0	30.3342
63	0	68	1	1	0	0	1	0	0	0	4	0	1	1	2	1	3	1	1	2	1	1.1	97.24	9.3	22	0	1	22	1	1	0	0	0	22.3725
64	1	74	1	0	0	0	0	1	0	0	1	0	1	1	3	0	1	0	2	1	1	0.9	79.56	9.7	15	6	6	9	1	1	0	0	0	35.2227
65	0	36	2	0	0	0	0	0	0	0	1	0	1	1	3	0	1	0	1	1	1	1	88.4	5	22	6	6	16	2	1	0	0	1	35.5765
66	0	48	1	1	1	0	1	0	0	0	1	0	1	1	3	0	2	0	1	3	1	1.3	114.92	4.4	25	7	7	18	1	1	0	0	1	40.0266
67	0	54	2	1	0	0	0	0	0	0	2	0	2	1	3	0	3	1	3	1	1	1.1	97.24	2.3	20	5	5	15	2	1	0	0	1	14.6112
68	0	69	1	0	0	0	0	0	1	0	1	0	6	0	1	1	1	0	4	4	1	1.1	97.24	10.5	55	17	17	38	2	2	1	0	1	58.5043
69	1	56	2	0	0	0	0	0	0	0	1	0	6	0	3	0	1	0	2	2	1	0.7	61.88	5.4	41	22	22	19	2	2	1	0	0	38.7363
70	0	50	1	0	0	0	0	0	0	0	7	0	2	1	3	0	1	0	3	2	1	0.9	79.56	8.3	30	10	10	20	2	2	0	1	1	43.9155
71	0	54	2	1	0	1	0	0	0	1	4	0	6	0	3	0	1	0	2	2	1	10.1	892.84	10.6	25	7	7	18	1	1	0	0	0	59.6912
72	0	51	1	1	0	0	0	0	0	0	3	0	2	1	3	0	3	1	1	2	1	0.9	79.56	5.9	15	6	6	9	1	1	0	0	1	17.251
73	0	47	2	0	0	0	0	0	0	0	1	0	1	1	1	1	3	1	2	2	1	1	88.4	2.3	23	0	1	23	1	1	0	0	1	7.32682
74	1	35	1	0	0	0	0	0	0	0	1	0	6	0	2	1	1	0	2	3	1	0.5	44.2	8.7	39	2	2	37	2	2	1	0	1	25.8469
75	0	39	1	0	0	0	0	0	0	0	1	0	1	1	3	0	2	0	2	1	1	0.7	61.88	7.1	39	4	4	35	2	2	1	0	0	36.743
76	0	80	1	0	0	0	0	0	0	0	7	0	6	0	2	1	1	0	4	1	1	1.1	97.24	10.9	27	0	1	27	2	2	0	1	0	38.8031
77	0	42	1	0	0	0	0	0	0	0	1	0	6	0	3	0	1	0	7	0	0	0.9	79.56	15	55	20	20	35	2	2	1	0	0	59.0289
78	0	59	2	0	1	0	0	0	0	0	5	0	3	1	3	0	3	1	2	1	1	0.9	79.56	3.4	15	7	7	8	2	1	0	0	1	11.6041
79	1	39	1	0	0	0	0	0	0	0	1	0	6	0	3	0	1	0	1	1	1	0.9	79.56	12.5	27	4	4	23	2	2	1	0	0	43.7704
80	0	38	2	0	0	0	0	1	0	0	7	0	2	1	3	0	1	0	0	1	1	0.8	70.72	9.9	24	12	12	12	2	2	0	1	1	39.9218
81	1	49	1	0	1	0	0	0	0	0	1	0	1	1	3	0	1	0	2	5	1	0.4	35.36	7.3	29	10	10	19	2	1	0	0	1	19.6399
82	0	71	2	0	1	0	0	0	0	0	7	0	6	0	6	0	1	0	3	4	1	0.7	61.88	11.2	10	0	1	10	1	1	0	0	1	21.7085
83	0	38	1	0	0	0	0	0	0	0	1	0	1	1	1	1	3	1	2	0	0	1.2	106.08	5.4	30	0	1	30	2	1	0	0	1	20.9567
84	0	26	2	0	0	0	0	0	0	0	1	0	2	1	2	1	3	1	6	1	1	1.6	141.44	6.5	40	0	1	40	2	1	0	0	0	28.7794
85	0	94	1	0	0	0	0	0	0	0	4	0	1	1	3	0	3	1	2	2	1	1	88.4	14.6	29	11	11	18	2	1	0	0	0	37.9892
86	1	44	2	0	0	0	0	0	1	0	1	0	6	0	1	1	1	0	3	1	1	0.7	61.88	12.7	45	20	20	25	2	2	1	0	1	49.1864
87	0	38	1	0	0	0	0	0	0	0	1	0	1	1	3	0	1	0	2	4	1	1	88.4	6.6	23	10	10	13	1	1	0	0	1	39.549
88	0	61	2	0	1	0	0	0	0	0	2	0	2	1	3	0	3	1	13	4	1	1.6	141.44	8.8	178	6	6	172	2	1	0	0	0	55.6869
89	0	51	1	0	0	0	1	0	0	0	1	0	1	1	3	0	3	1	7	2	1	1	88.4	9.2	43	7	7	36	2	1	0	0	0	36.8974
90	0	74	3	1	1	1	1	0	0	0	4	0	1	1	6	0	1	0	2	2	1	2.5	221	2.5	28	10	10	18	2	1	0	0	1	42.5031
91	0	63	2	0	0	0	0	0	0	0	3	0	2	1	2	1	3	1	2	3	1	1.2	106.08	7	28	0	1	28	2	1	0	0	1	22.9308
92	0	70	2	1	1	1	0	0	0	0	4	0	3	1	3	1	1	0	1	2	1	1.1	97.24	7.8	9	1	1	8	1	1	0	0	0	24.5092
93	0	74	1	1	1	1	1	1	0	1	5	0	3	1	3	1	1	0	2	3	1	2.5	221	3.6	11	0	1	11	1	1	0	0	1	27.9017
94	0	25	2	0	0	0	0	0	0	0	7	0	2	1	3	0	3	1	11	1	1	1	88.4	10.7	64	6	6	58	1	1	0	0	0	41.7753
95	0	58	3	1	0	0	0	0	0	0	3	0	2	1	3	0	2	0	4	3	1	2	176.8	11.3	43	6	6	37	1	1	0	0	1	59.386
96	1	74	2	1	0	0	0	0	0	0	7	0	2	1	2	1	1	0	3	3	1	0.5	44.2	5	26	0	1	26	2	2	0	1	1	12.9738
97	1	72	1	1	1	1	0	0	1	0	7	0	1	1	3	0	1	0	2	3	1	0.9	79.56	7.8	24	4	4	20	2	1	0	0	0	37.7965
98	1	63	2	0	0	0	0	0	0	0	4	0	2	1	3	0	3	1	3	3	1	0.8	70.72	4.5	18	6	6	12	1	1	0	0	0	14.8783
99	1	47	1	0	0	0	0	0	0	0	1	0	6	0	1	1	1	0	5	4	1	0.7	61.88	6.4	42	19	19	23	2	2	1	0	1	41.2752
100	0	55	2	0	0	0	0	0	0	0	2	0	1	1	1	1	3	1	6	3	1	1.2	106.08	2	36	0	1	36	1	1	0	0	0	12.665
101	1	43	4	0	0	0	0	0	1	0	1	0	1	1	3	0	1	0	3	1	1	0.7	61.88	7.6	50	6	6	44	1	1	0	0	0	41.9159
102	0	64	2	0	0	0	0	0	0	0	1	0	1	1	1	1	1	0	1	3	1	0.9	79.56	1.8	30	0	1	30	1	1	0	0	1	18.4645
103	0	61	1	1	1	0	0	0	0	1	1	0	1	1	3	0	1	0	2	3	1	5.9	521.56	10.3	27	8	8	19	1	1	0	0	1	59.5486
104	0	53	2	1	0	0	0	0	0	0	2	0	2	1	2	1	3	1	3	4	1	0.9	79.56	6.4	13	0	1	13	1	1	0	0	0	10.6234
105	0	56	1	0	1	0	1	0	0	0	4	0	6	0	3	0	3	1	0	2	1	0.9	79.56	2.8	35	30	30	5	1	1	0	0	1	14.1642
106	0	60	4	0	0	0	0	0	0	0	3	0	2	1	2	1	1	0	6	2	1	0.8	70.72	6.9	29	0	1	29	2	1	0	0	1	29.3437
107	0	53	1	0	0	0	1	0	0	0	1	0	1	1	3	0	2	0	1	1	1	1.2	106.08	10.3	27	11	11	16	2	1	0	0	0	49.144
108	1	32	2	0	0	0	0	0	0	0	1	0	6	0	3	0	1	0	2	1	1	1.1	97.24	7.3	38	23	23	15	2	2	1	0	0	48.3171
109	0	74	2	1	1	0	0	0	0	0	2	0	2	1	3	0	3	1	1	1	1	1.4	123.76	10.2	12	4	4	8	2	1	0	0	0	25.6697
110	1	47	1	1	0	0	0	0	0	0	2	0	2	1	3	0	3	1	9	4	1	0.9	79.56	8.9	52	0	1	52	1	1	0	0	0	26.3976
111	0	41	2	0	0	0	0	0	0	0	1	0	6	0	3	0	1	0	1	1	1	0.9	79.56	10.4	39	16	16	23	2	2	1	0	0	50.2489
112	1	50	1	0	0	0	0	0	0	0	1	0	1	1	1	1	1	0	3	3	1	0.7	61.88	.	40	0	1	40	1	1	0	0	1	.
113	1	81	1	1	1	0	0	1	0	0	5	0	6	0	6	0	1	0	5	4	1	0.8	70.72	3.3	43	0	1	43	1	1	0	0	0	25.5129
114	0	47	2	0	0	0	0	0	0	0	2	0	2	1	2	1	3	1	0	0	0	0.6	53.04	10.9	24	0	1	24	1	1	0	0	0	12.4539
115	0	70	1	0	0	0	0	0	0	0	1	0	1	1	1	1	1	0	1	1	1	1	88.4	7.2	41	0	1	41	2	1	0	0	1	36.9412
116	0	42	2	0	0	0	0	0	0	0	1	0	1	1	1	1	1	0	6	1	1	1.4	123.76	9.4	49	5	5	44	2	1	0	0	1	54.5345
117	0	35	2	0	0	0	0	0	0	0	1	0	1	1	3	0	3	1	11	4	1	1.2	106.08	7.6	48	11	11	37	1	1	0	0	0	40.649
118	0	54	2	1	0	0	0	0	0	0	1	0	1	1	3	0	3	1	8	3	1	1.1	97.24	8.7	48	16	16	32	1	1	0	0	0	41.7134
119	1	48	1	0	0	0	0	0	0	0	2	0	2	1	3	0	1	0	2	2	1	1	88.4	8.4	41	15	15	26	1	1	0	0	0	50.6318
120	0	59	2	0	0	0	0	0	0	0	4	0	6	0	3	0	1	0	2	1	1	0.9	79.56	7.9	22	6	6	16	2	1	0	0	0	38.3484
121	0	24	4	0	0	0	0	0	0	0	1	0	6	0	3	0	1	0	2	0	0	0.7	61.88	9.6	24	11	11	13	2	2	1	0	1	36.9157
122	0	66	2	1	0	0	0	0	1	0	1	0	1	1	3	0	1	0	4	2	1	1.6	141.44	1	30	9	9	21	1	1	0	0	1	30.4455
123	0	56	2	0	0	0	0	0	0	0	1	0	1	1	3	0	1	0	1	2	1	0.6	53.04	6.6	26	5	5	21	2	1	0	0	0	28.8918
124	1	60	1	0	0	0	0	0	0	0	1	0	1	1	3	0	1	0	3	4	1	1.1	97.24	12.4	30	5	5	25	1	1	0	0	0	49.0565
125	1	55	1	0	0	0	0	0	0	0	1	0	1	1	3	0	3	1	1	2	1	1.1	97.24	11.5	42	20	20	22	1	1	0	0	0	42.4702
126	0	63	2	0	0	0	0	0	0	0	1	0	1	1	3	0	1	0	3	2	1	1	88.4	7.3	33	13	13	20	2	2	1	0	0	46.0083
127	1	59	1	1	0	1	0	0	0	0	1	0	1	1	3	0	2	0	2	3	1	2.9	256.36	8.1	15	1	1	14	2	1	0	0	0	39.0765
128	0	41	1	0	0	1	0	0	0	0	3	0	2	1	3	0	3	1	3	2	1	0.7	61.88	8.4	25	2	2	23	1	1	0	0	1	17.4868
129	1	67	2	0	0	0	1	0	0	0	1	0	2	1	3	0	1	0	2	2	1	0.9	79.56	6.7	45	12	12	33	1	1	0	0	1	47.375
130	1	73	2	1	0	1	1	0	0	0	1	0	1	1	3	0	2	0	2	3	1	0.6	53.04	12.5	31	7	7	24	1	1	0	0	1	38.499
131	0	51	2	0	0	0	0	0	1	0	4	0	6	0	3	0	2	0	2	3	1	1.2	106.08	3.9	30	15	15	15	1	1	0	0	0	40.7124
132	1	44	1	0	0	0	0	0	0	0	1	0	6	0	3	0	2	0	0	0	0	0.7	61.88	5.8	15	6	6	9	2	2	1	0	1	24.9303
133	0	75	2	0	0	0	0	0	0	0	1	0	1	1	3	0	1	0	2	4	1	1.9	167.96	6.7	39	7	7	32	1	1	0	0	1	53.3504
134	1	38	3	0	0	0	0	0	0	0	5	0	6	0	6	0	2	0	1	3	1	1	88.4	15	14	10	10	4	1	1	0	0	0	37.1509
135	1	39	1	0	1	0	0	0	0	1	5	0	3	1	3	1	1	0	1	0	0	13.1	1158.04	7.6	12	0	1	12	1	1	0	0	0	41.4073
136	0	59	2	0	0	0	0	0	0	0	1	0	1	1	1	1	3	1	3	1	1	1	88.4	6.6	27	0	1	27	1	1	0	0	1	19.3115
137	1	81	1	1	1	0	1	0	0	0	7	0	1	1	6	0	1	0	4	3	1	1	88.4	12.5	20	10	10	10	2	1	0	0	0	43.5743
138	0	61	2	0	0	0	0	0	0	0	1	0	1	1	3	0	1	0	2	3	1	1.2	106.08	7.3	63	9	9	54	1	1	0	0	1	55.4448
139	0	71	3	0	0	0	0	0	1	0	1	0	6	0	3	0	2	0	3	1	1	0.9	79.56	4.6	37	18	18	19	2	1	0	0	0	41.0786
140	0	64	1	1	0	0	0	0	0	0	1	0	1	1	3	0	1	0	2	1	1	0.9	79.56	7.6	25	7	7	18	2	2	0	1	1	39.9462
141	1	26	2	0	0	0	0	0	0	0	1	0	6	0	3	0	1	0	2	2	1	0.8	70.72	11.2	44	27	27	17	2	2	1	0	1	49.1559
142	0	49	1	1	0	0	0	0	0	0	1	0	1	1	3	0	3	1	0	3	1	0.8	70.72	3.3	18	6	6	12	2	1	0	0	1	11.7768
143	0	38	2	0	1	0	0	0	0	0	1	0	1	1	1	1	1	0	2	2	1	0.6	53.04	6.8	25	7	7	18	1	1	0	0	1	29.8218
144	1	47	3	0	0	1	1	0	0	0	4	0	6	0	3	0	2	0	0	3	1	0.8	70.72	4.6	21	14	14	7	2	1	0	0	1	28.3309
145	0	65	1	1	0	0	0	0	1	0	4	0	2	1	3	0	3	1	0	2	1	1	88.4	6.6	9	2	2	7	1	1	0	0	0	11.3211
146	0	63	2	0	0	0	0	0	0	0	1	0	1	1	3	0	1	0	8	4	1	1.3	114.92	3.9	29	10	10	19	1	1	0	0	1	41.447
147	0	46	2	0	1	0	0	0	0	0	3	0	1	1	1	1	1	0	8	2	1	1.7	150.28	15	65	18	18	47	2	1	0	0	0	69.5319
148	0	56	1	1	1	0	0	0	0	0	2	0	2	1	2	1	1	0	4	2	1	0.8	70.72	9.9	26	5	5	21	1	1	0	0	1	39.7055
149	1	63	2	0	0	0	1	0	0	0	5	0	3	1	3	1	3	1	2	3	1	0.4	35.36	10.5	6	0	1	6	2	1	0	0	0	-13.9147
150	0	49	2	0	0	0	1	0	0	0	1	0	1	1	1	1	3	1	4	1	1	1.3	114.92	13.5	37	1	1	36	2	1	0	0	0	32.8003
151	1	59	1	1	0	0	1	0	0	0	4	0	2	1	3	0	3	1	2	0	0	1.1	97.24	5.8	21	8	8	13	1	1	0	0	0	25.3928
152	0	39	3	0	0	0	0	0	0	0	1	0	1	1	3	0	3	1	1	2	1	0.7	61.88	7.2	44	30	30	14	2	1	0	0	0	27.7256
153	0	39	2	0	0	0	0	0	0	0	1	0	1	1	1	1	3	1	4	1	1	1.1	97.24	11.3	36	5	5	31	2	1	0	0	0	37.0635
154	0	47	1	1	0	0	0	0	0	0	1	0	2	1	2	1	1	0	8	3	1	1	88.4	3	29	5	5	24	1	1	0	0	1	33.0235
155	0	75	1	1	1	0	0	1	0	0	1	0	1	1	3	0	1	0	1	1	1	1.2	106.08	3.2	26	12	12	14	1	1	0	0	0	36.7744
156	0	47	2	1	0	0	1	0	0	0	7	0	2	1	2	1	2	0	5	4	1	1.3	114.92	8.8	34	1	1	33	1	1	0	0	0	40.7378
157	0	58	1	0	1	1	1	0	0	0	3	0	2	1	3	0	1	0	4	1	1	1.4	123.76	3.6	29	3	3	26	2	1	0	0	1	37.1369
158	0	33	2	0	0	0	0	0	0	0	1	0	1	1	3	0	3	1	4	0	0	1.2	106.08	11.1	43	6	6	37	2	1	0	0	1	40.8002
159	0	47	1	0	0	0	1	0	0	0	2	0	2	1	3	0	1	0	2	1	1	0.7	61.88	1.8	30	9	9	21	2	1	0	0	1	23.288
160	1	50	1	1	0	1	1	0	0	0	3	0	2	1	2	1	2	0	2	2	1	0.7	61.88	4.1	31	3	3	28	1	1	0	0	1	27.5175
161	1	34	2	0	0	0	0	0	0	0	1	0	1	1	1	1	1	0	3	2	1	1	88.4	13.1	42	0	1	42	2	2	1	0	0	43.1434
162	0	58	3	0	0	0	0	0	0	0	1	0	1	1	3	0	1	0	3	1	1	1.9	167.96	12.2	28	8	8	20	1	1	0	0	0	55.9149
163	0	72	2	1	0	0	1	0	0	0	1	0	1	1	3	0	1	0	6	1	1	1.1	97.24	8.8	46	10	10	36	1	1	0	0	0	53.0677
164	1	39	1	1	0	1	0	0	0	0	4	0	2	1	3	0	1	0	1	4	1	0.8	70.72	5	28	7	7	21	2	1	0	0	1	34.8934
165	0	58	3	1	1	0	0	0	0	1	1	0	1	1	3	0	1	0	13	2	1	6.1	539.24	2.2	57	6	6	51	1	1	0	0	0	51.3623
166	0	55	2	1	0	1	0	0	0	0	4	0	2	1	3	0	3	1	5	1	1	0.9	79.56	3.6	19	7	7	12	1	1	0	0	1	15.8248
167	0	57	3	0	0	0	0	0	0	0	3	0	2	1	3	0	1	0	12	3	1	1.4	123.76	7.8	62	6	6	56	1	1	0	0	0	55.933
168	0	52	3	0	0	0	0	0	0	0	5	0	3	1	3	1	1	0	4	1	1	1.5	132.6	9.1	26	0	1	26	1	1	0	0	0	40.5911
169	0	67	2	0	0	0	1	0	0	0	4	0	2	1	3	0	1	0	2	2	1	1	88.4	10.3	31	11	11	20	1	1	0	0	0	48.4487
170	1	38	2	0	0	0	0	0	0	0	1	0	1	1	1	1	1	0	1	2	1	0.6	53.04	6.7	42	25	25	17	1	1	0	0	0	36.7971
171	0	63	1	1	0	0	0	0	0	0	1	0	1	1	3	0	3	1	6	1	1	1.2	106.08	9.6	54	6	6	48	1	1	0	0	0	41.6909
172	0	58	2	0	0	0	0	1	0	0	3	0	1	1	1	1	3	1	0	3	1	1	88.4	2.4	13	0	1	13	1	1	0	0	1	2.61751
173	0	38	2	0	0	0	0	0	0	0	3	0	2	1	3	0	1	0	4	3	1	1.3	114.92	11.6	55	11	11	44	2	1	0	0	1	60.4769

## Sheet: score 0hr
Number	Sex	VITALS									ARTERIAL BLOOD GAS					CHEM-7						CBC			MISC METRICS							CHRONIC HEALTH								ICU Score									ICU Score, GCS 교정 후
		HR	BP			RR	Temp	GCS			pH	pCO2	pO2	FiO2	Mechanical ventilation or CPAP	Na	K	CO2	BUN	SCr	Acute renal failure	WBC	Hct	Plt	Urine output	Bilirubin	Vasopressors					Age	Chronic disease			Type of admission			Does this patient have severe organ system insufficiency or is immunocompromised ?	SAPS II	APACHE II	SOFA							SAPS II
			SBP	DBP	MAP			Before sedation	Before fixation	After fixation																	Dopamine	Dobutamine	Epinephrine	Norepinephrine	Weight		Metastic cancer	Hematologic malignancy	AIDS	Scheduled (elective) surgical	Medical	Unscheduled (emergency) surgical				Total	Respiratory	Coagulation	Hepatic	Cardiovascular	Neurological	Renal
1	0	108	136	92	106.667	16	37.8	3	3	3	7.337	40.4	100.4	50	1	137	4	18.7	23.1	1.4	1	19.14	46.9	260	290	1.1	0	0	0	0	75	48	0	0	0	0	1	0	0	48	18	8	3	0	0	0	4	1	48
2	1	102	92	46	61.3333	13	32	3	3	3	7.258	34	88.2	60	1	137	8.2	14	12.7	1.1	0	12.66	37.4	280	22	0.5	20	0	0	4	61	76	0	0	0	0	1	0	0	75	30	11	3	0	0	4	4	0	75
3	0	104	147	74	98.3333	17	35.5	4	4	3	7.27	42	60	95	1	143	3.6	17.6	11.3	1.1	0	11.16	47.3	201	179	1.2	10	10	0	0	75	58	0	0	0	0	1	0	0	53	22	12	4	0	1	3	4	0	53
4	0	95	123	72	89	26	34.2	4	3	3	7.1	48	174	90	1	142	3.7	14.6	10.1	1	0	13.62	46	197	142	0.9	20	0	0	0	83	44	0	0	0	0	1	0	0	51	22	11	3	0	0	4	4	0	51
5	0	113	140	85	103.333	20	36.5	6	4	3	7.25	33	385	80	1	142	6.6	12.5	29.8	1.9	0	11.03	26.8	167	200	0.4	0	0	0	0	50	72	0	0	0	0	1	0	0	68	27	5	0	0	0	0	4	1	68
6	1	73	92	51	64.6667	16	34.5	3	3	3	7.388	22.8	245.4	80	1	133	3.1	15.7	15.1	0.8	0	14.02	27.9	130	138	0.6	15	0	0	0	77	65	0	0	0	0	1	0	0	58	25	9	1	1	0	3	4	0	58
7	0	89	175	128	143.667	22	37	4	4	3	7.42	32	369	70	1	136	3.1	17.2	14.3	1.1	0	20.43	47.1	214	80	1.4	0	0	0	0	74	28	0	0	0	0	1	0	0	44	18	5	0	0	1	0	4	0	44
8	0	102	146	80	102	24	36.3	8	8	3	7.38	35	446	90	1	145	4.1	15.5	12.7	1	0	10.58	43.5	253	346	0.8	0	0	0	0	75	58	0	0	0	0	1	0	0	36	10	3	0	0	0	0	3	0	49
9	1	74	97	65	75.6667	20	33	3	3	3	7.23	37	111	90	1	135	3	13.7	16.6	1.1	0	13.08	28.5	296	100	0.3	0	0	0	0	50	38	0	0	0	0	1	0	0	52	23	7	3	0	0	0	4	0	52
10	1	128	150	90	110	18	34.1	3	3	3	7.318	31.7	313.5	60	1	140	3.8	21.5	9.6	0.5	0	18.66	36.6	269	140	0.7	0	0	0	0	53	34	0	0	0	0	1	0	0	42	22	4	0	0	0	0	4	0	42
11	0	115	115	67	83	16	34.1	3	3	3	6.91	62	253	100	1	141	5.7	18.8	17.6	1.4	0	9.77	35.6	260	98	0.7	0	0	0	0	60	75	0	0	0	0	1	0	0	60	29	7	2	0	0	0	4	1	60
12	1	76	109	46	67	15	35.6	6	6	3	7.308	29.6	61.7	60	1	141	3.7	19.4	27.6	1.1	0	19.03	29.2	137	16	0.8	15	0	0	0	50	71	0	0	0	0	1	0	0	63	24	13	3	1	0	3	3	3	76
13	1	83	80	28	45.3333	17	37	4	3	3	7.39	21.2	431.9	60	1	143	4.5	14.9	8.1	0.6	0	25.35	34.7	255	191	0.9	10	0	0	0	50	22	0	0	0	0	1	0	0	49	18	7	0	0	0	3	4	0	49
14	0	89	117	77	90.3333	15	34.6	6	3	3	7.297	34.1	93.1	60	1	135	7.5	12.7	13.4	1.4	0	10.26	49.1	79	349	1	10	0	0	0	85	59	0	0	0	0	1	0	0	57	25	13	3	2	0	3	4	1	57
15	0	100	108	55	72.6667	20	32.6	3	3	3	7.322	32.3	64.2	90	1	139	3.1	15.5	15.8	1	0	19.15	47.9	132	187	0.5	20	20	0	0	65	35	0	0	0	0	1	0	0	46	23	13	4	1	0	4	4	0	46
16	1	82	125	66	85.6667	12	33	3	3	3	7.304	29.2	173.3	60	1	152	2.2	23.4	35.4	2.2	1	14.24	25.1	137	980	0.7	15	15	0	0	74	25	0	0	0	0	1	0	0	48	31	12	2	1	0	3	4	2	48
17	0	112	139	65	89.6667	20	32.3	3	3	3	7.09	44	174	70	1	143	2.3	12.3	15.1	1.1	0	28.98	47.6	166	145	0.7	20	20	0	6	80	34	0	0	0	0	1	0	0	50	29	10	2	0	0	4	4	0	50
18	0	89	113	72	85.6667	16	35.1	3	3	3	7.42	17	244	40	1	128	3.5	8.9	34.2	2.1	1	11.23	35.9	246	187	0.7	10	0	0	0	74	63	0	0	0	0	1	0	0	62	24	9	0	0	0	3	4	2	62
19	1	113	168	96	120	19	36.5	4	4	3	7.321	31.5	259.1	40	1	140	3.3	14.3	29.8	0.8	0	11.62	39	311	190	0.7	0	0	0	0	75	51	0	0	0	0	1	0	0	57	20	4	0	0	0	0	4	0	57
20	0	51	146	94	111.333	15	33.4	3	3	3	7.452	28.6	180.9	40	1	137	3.9	15	19.1	1	0	27.54	43.6	300	450	0.6	15	10	0	0	70	43	0	0	0	0	1	0	0	53	21	7	0	0	0	3	4	0	53
21	1	68	170	100	123.333	16	35.3	3	3	3	7.304	34.3	120.6	95	1	145	3.5	14.6	15.2	1.2	0	14.48	41.3	180	500	0.9	0	0	0	0	43	72	0	0	0	0	1	0	0	62	28	8	3	0	0	0	4	1	62
22	1	100	130	90	103.333	11	36.1	3	3	3	7.4	36	121	30	1	150	3.9	18.1	18	0.5	0	18.39	36.1	247	89	0.7	10	0	0	0	65	49	0	0	0	0	1	0	0	49	19	7	0	0	0	3	4	0	49
23	0	126	99	65	76.3333	32	38	4	4	3	7.324	28	164.2	80	1	140	3.9	12	25.3	1.2	0	13.17	36.8	162	200	0.9	10	15	0	0	82	50	0	0	0	0	1	0	0	60	21	10	2	0	0	3	4	1	60
24	0	126	144	115	124.667	30	36.5	6	3	3	7.336	33.7	147.5	50	1	136	4.9	16.7	11	1.1	0	19.37	42.9	270	250	0.5	0	0	0	0	76	45	0	0	0	0	1	0	0	52	20	6	2	0	0	0	4	0	52
25	1	102	97	72	80.3333	15	32.5	3	3	3	7.404	26.4	205.1	30	1	134	3.2	17.3	18.7	0.8	0	14.06	48.2	260	164	0.9	10	0	0	5	44	21	0	0	0	0	1	0	0	46	16	8	0	0	0	4	4	0	46
26	0	94	150	85	106.667	20	33	3	3	3	7.357	40.5	103.1	40	1	141	4.3	17	17	0.7	0	12.04	31.8	170	186	0.4	20	0	0	4	50	76	0	0	0	0	1	0	0	57	20	10	2	0	0	4	4	0	57
27	0	118	148	78	101.333	24	37.9	7	7	3	7.362	34.7	67.4	70	1	138	3.7	23	17	1	0	18.17	45.2	151	267	0.7	15	0	0	0	70	54	0	0	0	0	1	0	0	37	16	10	4	0	0	3	3	0	50
28	0	118	129	73	91.6667	17	35.6	7	7	3	7.303	45.3	193.4	50	1	139	4	25.2	19.2	1.3	0	24.48	46.1	270	183	0.4	10	0	0	0	75	69	0	0	0	0	1	0	0	40	21	8	1	0	0	3	3	1	53
29	1	131	84	53	63.3333	16	34	3	3	3	7.202	23.7	127.9	90	1	141	2.4	14.1	22	1.5	1	11.25	28.3	280	213	0.2	30	30	0	8	80	42	0	0	0	0	1	0	0	66	33	12	3	0	0	4	4	1	66
30	0	107	99	73	81.6667	15	36.7	6	3	3	7.353	29.6	369.9	80	1	140	4.3	17.6	21	1.3	0	10.3	40.6	220	250	0.5	0	0	0	0	72	59	0	0	0	0	1	0	0	53	15	5	0	0	0	0	4	1	53
31	0	143	186	91	122.667	20	35.5	6	4	3	7.347	35	417.1	60	1	136	3.4	15.3	15.3	1.1	0	9.4	47.2	250	104	0.8	10	15	0	0	65	27	0	0	0	0	1	0	0	45	19	7	0	0	0	3	4	0	45
32	1	92	100	43	62	20	36.5	3	3	3	7.15	32	115	60	1	142	5.2	16.3	17.6	0.9	0	14.65	37.3	156	241	0.6	15	0	0	2	65	79	0	0	0	0	1	0	0	63	25	10	3	0	0	3	4	0	63
33	1	151	112	86	94.6667	25	35.9	6	6	3	7.274	36.3	67.4	100	1	140	3.5	20.4	18.6	0.8	0	20.33	40.7	193	87	0.7	20	10	0	30	50	56	0	0	0	0	1	0	0	44	25	11	4	0	0	4	3	0	57
34	0	140	80	58	65.3333	20	37.7	3	3	3	7.324	34	300.8	80	1	139	4.2	19.3	13.4	1.4	1	9.84	36.8	255	86	0.3	20	0	0	0	67	66	0	0	0	0	1	0	0	62	26	10	1	0	0	4	4	1	62
35	1	122	134	83	100	17	36	4	3	3	7.189	76.1	70.7	60	1	140	5.3	25.8	20.8	0.8	0	7.33	40.8	179	229	0.4	10	0	0	0	50	63	0	0	0	0	1	0	0	60	22	10	3	0	0	3	4	0	60
36	1	138	108	80	89.3333	15	37.5	10	10	3	7.453	24	227.2	60	1	147	4	23.5	18.8	0.9	0	24.88	38.2	285	30	0.4	15	15	0	5	50	46	0	0	0	0	1	0	0	38	11	6	1	0	0	3	2	0	57
37	0	98	186	102	130	18	35	3	3	3	7.285	30.5	365.3	60	1	142	5.6	10.5	13.9	1.2	0	14.21	43.1	143	214	0.5	0	0	0	0	58	58	0	0	0	0	1	0	0	54	22	6	0	1	0	0	4	1	54
38	0	88	150	90	110	15	33	3	3	3	7.31	26	171	100	1	144	4.7	16.2	13.3	1	0	17.51	47.3	312	312	0.8	0	0	0	0	60	34	0	0	0	0	1	0	0	44	24	7	3	0	0	0	4	0	44
39	0	125	140	70	93.3333	22	35.5	6	6	3	7.211	48.8	221.6	60	1	137	4.1	22.4	13.1	0.7	0	14.1	47	251	176	0.8	0	0	0	0	65	28	0	0	0	0	1	0	0	29	16	4	1	0	0	0	3	0	42
40	0	104	136	96	109.333	22	36.6	8	8	3	7.395	29.3	339.4	70	1	139	4.1	22.6	23.2	0.9	0	15.61	39.7	293	180	0.3	0	0	0	0	68	51	0	0	0	0	1	0	0	32	10	3	0	0	0	0	3	0	45
41	0	180	96	77	83.3333	16	33	3	3	3	7.197	33.4	266.8	70	1	145	3.3	14.1	22	1.1	0	13.06	37.3	142	116	1.9	0	0	0	0	63	53	0	0	0	0	1	0	0	64	24	7	1	1	1	0	4	0	64
42	1	109	155	58	90.3333	34	36.6	3	3	3	7.328	27.5	275.1	60	1	140	5	16.2	29	1.2	0	16.99	31.3	186	201	0.4	10	10	0	0	70	72	0	0	0	0	1	0	0	65	21	8	0	0	0	3	4	1	65
43	0	125	70	40	50	15	34.9	3	3	3	7.11	30	117	50	1	146	4.5	9.7	24.8	3	1	14.38	39	275	1	0.5	20	20	0	8	75	41	0	0	0	0	1	0	0	72	29	14	2	0	0	4	4	4	72
44	1	117	140	95	110	15	35.1	3	3	3	6.87	90	38	80	1	135	6.5	13.5	17.8	0.9	1	15.23	38.8	347	192	0.3	0	0	0	0	55	46	0	0	0	0	1	0	0	59	30	8	4	0	0	0	4	0	59
45	0	106	150	80	103.333	15	33.7	3	3	3	7.19	51	79	30	1	142	8	14.3	11.1	0.9	0	13.69	38.7	176	86	0.3	2.5	0	0	0	65	45	0	0	0	0	1	0	0	54	23	8	2	0	0	2	4	0	54
46	1	90	131	78	95.6667	12	33.4	3	3	3	7.315	25.9	54.6	100	1	140	6.5	14	21.2	1.4	1	9.96	32.5	205	223	0.6	20	7.5	0	0	58	44	0	0	0	0	1	0	0	59	23	13	4	0	0	4	4	1	59
47	0	85	126	60	82	24	33.4	3	3	3	7.191	52.3	214	40	1	140	3.3	23.9	15.8	0.8	0	20.89	42	221	250	0.5	0	0	0	0	70	47	0	0	0	0	1	0	0	48	22	4	0	0	0	0	4	0	48
48	0	60	79	49	59	25	33.1	3	3	3	7.31	55	157	60	1	146	6.9	23.4	16.3	1.4	1	12.79	39.5	168	70	0.6	20	0	0	0	60	63	0	0	0	0	1	0	0	61	29	11	2	0	0	4	4	1	61
49	0	125	184	98	126.667	22	37.2	4	3	3	7.372	30.7	210.2	60	1	140	3.2	14.9	13.4	1.1	0	10.53	41.3	273	201	0.5	0	0	0	0	75	30	0	0	0	0	1	0	0	45	17	5	1	0	0	0	4	0	45
50	0	78	120	60	80	15	35.5	3	3	3	7.24	45	145	60	1	144	6.2	15.3	13.8	1	0	17.47	44.5	239	125	0.5	0	0	0	0	57	73	0	0	0	0	1	0	0	59	27	6	2	0	0	0	4	0	59
51	0	121	133	84	100.333	26	35.5	4	4	3	7.27	31	207	40	1	146	5.2	15.9	20.5	1.4	1	11.24	45.3	242	176	0.7	0	0	0	0	90	53	0	0	0	0	1	0	0	56	19	5	0	0	0	0	4	1	56
52	1	116	56	48	50.6667	19	33	3	3	3	7.23	39	126	50	1	140	6.8	8.4	12	1	0	12.61	33.5	193	84	0.6	20	10	0	8	60	43	0	0	0	0	1	0	0	67	24	10	2	0	0	4	4	0	67
53	0	90	135	79	97.6667	17	34.2	3	3	3	7.27	40	150.5	50	1	142	3.2	15.1	24.1	1.1	0	27.01	40.5	207	160	1.4	20	20	0	8	50	53	0	0	0	0	1	0	0	51	20	11	2	0	1	4	4	0	51
54	0	91	111	59	76.3333	23	34.3	4	4	3	7.205	49.1	196.9	60	1	140	5.8	19.8	13.9	1	0	9.6	34.8	281	102	0.3	10	0	0	0	45	80	0	0	0	0	1	0	0	59	22	8	1	0	0	3	4	0	59
55	1	104	163	98	119.667	15	35	4	4	3	7.384	23.8	199.5	60	1	147	4.5	16.1	16	0.6	0	28.18	47.4	279	255	0.4	0	0	0	0	100	26	0	0	0	0	1	0	0	45	17	5	1	0	0	0	4	0	45
56	0	104	165	96	119	17	35.8	5	5	3	7.294	40.4	29.2	60	1	137	3.8	17.4	15.9	0.8	0	12.73	36.3	205	190	0.5	0	0	0	0	50	58	0	0	0	0	1	0	0	53	20	8	4	0	0	0	4	0	53
57	0	0	0	0	0	15	32.7	3	3	3	7.32	27	96	30	1	138	4.5	25.5	21.8	1.8	1	16.67	40.7	186	0	1.9	25	25	0	4	77	71	0	0	0	0	1	0	0	88	34	14	1	0	1	4	4	4	88
58	0	116	140	80	100	12	32.8	3	3	3	7.22	34	122	60	1	142	5.1	7.2	10.7	1.5	0	13.61	43.1	219	1000	0.7	20	0	0	0	50	43	0	0	0	0	1	0	0	54	23	11	2	0	0	4	4	1	54
59	0	60	71	46	54.3333	15	35	3	3	3	7.06	30	86	80	1	140	5.9	16.1	14.3	1	0	11	44.6	242	202	0.5	20	20	0	0	62	53	0	0	0	0	1	0	0	61	27	11	3	0	0	4	4	0	61
60	0	113	128	62	84	12	34.2	4	3	3	7.36	30.1	359.8	85	1	141	3.2	19.2	20.9	0.9	0	9.76	36.3	188	181	0.4	10	0	0	0	50	81	0	0	0	0	1	0	0	59	24	7	0	0	0	3	4	0	59
61	0	123	111	47	68.3333	15	35.4	3	3	3	7.182	29.1	116.4	90	1	141	3.5	23.2	15.1	1.1	0	14.64	45	172	380	0.7	15	15	0	0	70	42	0	0	0	0	1	0	0	52	23	10	3	0	0	3	4	0	52
62	1	108	100	60	73.3333	12	33.4	6	3	3	7.29	39	224	60	1	134	4.3	14.3	9.2	0.9	0	12.94	44.1	223	101	0.5	12.5	0	0	0	50	27	0	0	0	0	1	0	0	44	16	8	1	0	0	3	4	0	44
63	0	130	110	70	83.3333	18	36	6	3	3	7.21	34	255	90	1	140	3.5	14.9	10.7	1.1	0	12.06	39.5	159	1500	0.7	10	10	0	0	60	68	0	0	0	0	1	0	0	57	24	9	2	0	0	3	4	0	57
64	1	142	99	62	74.3333	20	36	4	4	3	7.38	32.9	102	80	1	144	3.7	22.4	26.2	0.9	0	13.47	37.6	197	79	0.7	20	10	0	0	65	74	0	1	0	0	1	0	0	75	22	11	3	0	0	4	4	0	75
65	0	93	150	85	106.667	24	37.3	6	6	3	7.372	29.4	148.4	40	1	141	3.5	18	11.9	1	0	12.53	46.8	212	136	1	12.5	0	0	0	72	36	0	0	0	0	1	0	0	28	10	7	1	0	0	3	3	0	41
66	0	105	125	75	91.6667	25	37.3	5	5	3	7.366	27.1	76.4	60	1	139	4.6	11	19.1	1.3	0	15.29	51.3	223	247	1.2	0	0	0	0	60	48	0	0	0	0	1	0	0	54	18	9	3	0	1	0	4	1	54
67	0	108	180	120	140	12	37.7	3	3	3	7.3	47	154	50	1	137	4.1	13.2	11.9	1.1	0	10.76	40	332	201	0.7	0	0	0	0	50	54	0	0	0	0	1	0	0	51	19	5	1	0	0	0	4	0	51
68	0	111	87	45	59	18	33.5	3	3	3	7.26	31	100	60	1	146	4.4	12	11.1	1.1	0	13.45	28.7	193	190	0.3	15	0	0	0	43	69	0	0	0	0	1	0	0	65	29	10	3	0	0	3	4	0	65
69	1	124	118	52	74	12	34	3	3	3	7.2	34	149	40	1	136	2.9	16.6	16.1	0.7	0	12.96	36.4	216	247	0.6	12.5	10	0	0	65	56	0	0	0	0	1	0	0	55	23	8	1	0	0	3	4	0	55
70	0	94	130	80	96.6667	15	36.3	3	3	3	7.331	35.3	215.4	60	1	142	3.7	16.5	7.1	0.9	0	5.45	43	200	165	0.7	0	0	0	0	68	50	0	0	0	0	1	0	0	48	14	5	1	0	0	0	4	0	48
71	0	104	220	80	126.667	22	36	3	3	3	6.9	115	40	90	1	143	6.5	16.3	55.7	10.1	0	10.79	34.2	129	10	0.3	0	0	0	0	70	54	0	1	0	0	1	0	0	85	30	13	4	0	1	0	4	4	85
72	0	125	160	60	93.3333	15	34.9	3	3	3	7.32	40	187	50	1	141	2.6	13.7	18.1	0.9	0	11.51	37.2	152	3000	0.4	10	10	0	0	75	51	0	0	0	0	1	0	0	58	21	8	1	0	0	3	4	0	58
73	0	95	134	81	98.6667	15	36.5	5	5	3	7.44	34.4	174.2	60	1	139	3.9	22.4	19.5	1	0	18.71	45.3	196	2200	0.4	5	0	0	0	67	47	0	0	0	0	1	0	0	45	15	8	2	0	0	2	4	0	45
74	1	117	126	49	74.6667	15	34	3	3	3	7.344	23.4	91.6	60	1	138	2.9	10.3	7.5	0.5	0	4.88	32.5	139	1500	0.3	15	0	0	0	53	35	0	0	0	0	1	0	0	50	21	11	3	1	0	3	4	0	50
75	0	148	180	110	133.333	15	35	4	3	3	7.42	21	348	60	1	138	3.3	16.3	13.9	0.7	0	8.2	42.1	220	265	0.2	0	0	0	0	65	39	0	0	0	0	1	0	0	45	20	4	0	0	0	0	4	0	45
76	0	131	104	80	88	18	33.4	3	3	3	7.05	46	95	100	1	139	3.4	14.3	20.2	1.1	0	18.95	42.3	230	127	0.6	20	0	0	0	60	80	0	0	0	0	1	0	0	71	32	12	4	0	0	4	4	0	71
77	0	115	200	100	133.333	15	35.9	3	3	3	7.15	29	385	80	1	139	4	12.2	11.9	0.9	0	34.39	50.6	301	1700	0.3	0	0	0	0	72	42	0	0	0	0	1	0	0	56	25	4	0	0	0	0	4	0	56
78	0	80	90	65	73.3333	15	37	6	3	3	7.31	33	228	70	1	142	4.4	23.4	28.4	0.9	0	13.27	39	181	170	0.6	7.5	0	0	0	58	59	0	0	0	0	1	0	0	56	19	8	1	0	0	3	4	0	56
79	1	75	119	66	83.6667	15	34.3	3	3	3	7.22	30	219	60	1	139	3.8	15.3	16.5	0.9	0	12.35	38.4	269	216	0.9	0	0	0	0	57	39	0	0	0	0	1	0	0	41	16	5	1	0	0	0	4	0	41
80	0	123	110	70	83.3333	15	34.5	3	3	3	7.28	37	128	40	1	142	3.6	12.4	14.5	0.8	0	9.69	42.2	148	155	0.6	10	0	0	0	65	38	0	0	0	0	1	0	0	48	17	9	1	1	0	3	4	0	48
81	1	138	95	50	65	15	34.8	3	3	3	7.44	25	116	60	1	145	3.4	19.2	14	0.4	0	6.76	27.8	189	1600	0.3	20	0	0	0	45	49	1	0	0	0	1	0	0	70	26	11	3	0	0	4	4	0	70
82	0	127	108	57	74	15	35	3	3	3	7.42	34	121	70	1	131	4.6	23.7	10.7	0.7	0	24.19	32.1	444	146	0.7	20	0	0	8	75	71	0	0	0	0	1	0	0	63	24	11	3	0	0	4	4	0	63
83	0	112	123	84	97	15	34.7	5	5	3	7.285	35.7	156.4	60	1	145	3.3	17.3	21.9	1.2	0	13.84	43.8	195	245	0.8	10	10	0	0	90	38	0	0	0	0	1	0	0	42	18	10	2	0	0	3	4	1	42
84	0	118	127	71	89.6667	19	35.7	4	4	3	7.207	40.4	64.9	80	1	137	4.6	21	19.8	1.6	0	21.95	54.7	254	203	1.4	7.5	0	0	0	85	26	0	0	0	0	1	0	0	46	26	13	4	0	1	3	4	1	46
85	0	148	130	70	90	18	33.2	4	3	3	7.3	53	70	70	1	143	4.6	19.3	26.9	1	0	4.66	40.6	99	800	0.7	15	5	0	0	70	94	0	0	0	0	1	0	0	66	28	13	4	2	0	3	4	0	66
86	1	110	167	100	122.333	12	34.2	4	4	3	7.305	21.6	385.9	80	1	142	4.8	13.6	11.5	0.7	0	19.98	49.7	390	120	0.9	20	0	0	10	50	44	0	0	0	0	1	0	0	51	20	8	0	0	0	4	4	0	51
87	0	126	82	52	62	24	35	3	3	3	7.195	41.7	76	60	1	132	4.9	16.8	54	1	0	3.59	38.4	52	500	3	12.5	0	0	0	65	38	0	0	0	0	1	0	0	59	22	14	3	2	2	3	4	0	59
88	0	80	91	65	73.6667	15	34.1	3	3	3	7.111	26.6	104.4	80	1	136	3.4	7.4	24.9	1.6	1	37.63	34	206	124	0.7	20	20	0	4	65	61	0	0	0	0	1	0	0	67	30	12	3	0	0	4	4	1	67
89	0	104	100	50	66.6667	15	35.1	6	6	3	7.11	45	56	90	1	139	5.7	15.9	8	1	0	11.61	43.9	224	77	0.8	10	10	0	0	60	51	0	0	0	0	1	0	0	43	23	10	4	0	0	3	3	0	56
90	0	84	140	80	100	22	33.1	4	3	3	7.4	21	146	100	1	135	5.4	11.9	44.9	2.5	0	7.26	30.6	153	500	0.5	20	5	0	0	80	74	0	0	0	0	1	0	0	71	26	13	3	0	0	4	4	2	71
91	0	66	100	60	73.3333	15	36.8	3	3	3	7.19	42	120	60	1	137	5	13.2	26.1	1.2	0	11.91	36.7	260	800	0.4	10	0	0	0	70	63	0	0	0	0	1	0	0	61	22	11	3	0	0	3	4	1	61
92	0	77	85	52	63	15	33.7	6	3	3	7.48	27	256	40	1	140	3.8	16.7	22.2	1.1	0	11.47	42.3	129	199	1	7.5	10	0	0	60	70	0	0	0	0	1	0	0	61	21	8	0	1	0	3	4	0	61
93	0	56	120	60	80	15	33.7	4	3	3	7.25	41	173	100	1	143	3.8	20.4	39.9	2.5	1	21.12	26.8	246	2000	0.4	7.5	7.5	0	0	90	74	0	0	0	0	1	0	0	67	36	12	3	0	0	3	4	2	67
94	0	114	120	80	93.3333	20	34.7	6	3	3	7.19	49	91	80	1	144	2.4	15.5	25.8	1	0	10.71	54.2	203	1100	0.6	5	0	0	0	60	25	0	0	0	0	1	0	0	47	27	9	3	0	0	2	4	0	47
95	0	135	240	120	160	15	36.5	4	4	3	7.21	55	197	80	1	147	3.3	16.8	25.2	2	0	12.6	36.3	226	83	0.3	0	10	0	0	80	58	0	0	0	0	1	0	0	55	29	10	2	0	0	2	4	2	55
96	1	60	100	70	80	20	32.3	3	3	3	7.413	22.5	158.3	60	1	148	3	14.9	23	0.5	0	6.12	40.2	144	700	0.5	0	0	0	0	56	74	0	0	0	0	1	0	0	59	26	7	2	1	0	0	4	0	59
97	1	64	97	56	69.6667	27	37.2	3	3	3	7.19	58	163	80	1	125	8.9	23.3	35.2	0.9	0	15.71	34.5	278	450	0.9	20	0	0	0	70	72	0	0	0	0	1	0	0	69	32	10	2	0	0	4	4	0	69
98	1	100	118	68	84.6667	19	35	3	3	3	7.335	31.9	193.1	60	1	142	4.4	21.7	18.3	0.8	0	9.8	42.5	218	212	0.5	7.5	0	0	0	70	63	0	0	0	0	1	0	0	50	16	8	1	0	0	3	4	0	50
99	1	166	140	117	124.667	16	35.6	3	3	3	7.23	30	482	90	1	138	4.2	11.5	13.9	0.7	0	12.29	43.9	235	126	0.4	7.5	0	0	0	45	47	0	0	0	0	1	0	0	58	23	7	0	0	0	3	4	0	58
100	0	95	180	100	126.667	15	32.9	6	3	3	7.349	29.1	247.7	60	1	138	3.1	15.2	26.8	1.2	0	13.22	39.8	152	800	0.6	0	10	0	0	70	55	0	0	0	0	1	0	0	48	20	7	0	0	0	2	4	1	48
101	1	130	60	40	46.6667	12	36.5	4	4	3	7.309	41.1	189.5	60	1	144	2.7	24.7	11.2	0.7	0	22.81	39.3	297	268	0.3	5	0	0	0	70	43	0	0	0	0	1	0	0	68	23	7	1	0	0	2	4	0	68
102	0	101	118	86	96.6667	20	35.5	6	3	3	7.42	26	201	50	1	145	4.9	18.7	20.5	0.9	0	9.16	46.5	171	88	0.7	0	0	0	0	56	64	0	0	0	0	1	0	0	54	17	4	0	0	0	0	4	0	54
103	0	89	112	51	71.3333	15	34.2	3	3	3	7.1	34	112	90	1	134	4.7	6.2	77.8	5.9	1	8.83	22.1	241	100	0.3	15	10	0	0	70	61	0	0	0	0	1	0	0	65	33	14	3	0	0	3	4	4	65
104	0	144	149	82	104.333	25	36.1	3	3	3	7.33	32	61	40	1	137	3.8	14.1	22.2	0.9	0	12.05	43.2	272	1000	0.5	0	5	0	0	55	53	0	0	0	0	1	0	0	58	19	9	3	0	0	2	4	0	58
105	0	69	108	60	76	16	36.6	6	3	3	7.376	31.6	226.7	60	1	140	4.1	18.3	19.3	0.9	0	7.59	36.2	222	229	0.9	10	0	0	0	73	56	0	0	0	0	1	0	0	50	17	8	1	0	0	3	4	0	50
106	0	106	153	127	135.667	20	36.1	6	4	3	7.28	33	127	50	1	139	3.3	16.4	10.3	0.8	0	18.47	36.2	187	500	0.5	0	0	0	0	55	60	0	0	0	0	1	0	0	53	21	6	2	0	0	0	4	0	53
107	0	74	145	84	104.333	15	35.8	3	3	3	7.26	23	338	70	1	142	6	11.4	23.5	1.2	0	18.75	47.3	240	148	1	0	0	0	0	65	53	0	0	0	0	1	0	0	54	22	5	0	0	0	0	4	1	54
108	1	119	137	70	92.3333	18	34	3	3	3	7.209	24.7	265.7	80	1	141	6.2	16.6	8.9	1.1	0	12.14	41.4	224	183	0.6	10	0	0	0	65	32	0	0	0	0	1	0	0	44	23	8	1	0	0	3	4	0	44
109	0	98	132	70	90.6667	16	36.4	6	6	3	7.35	34	322	80	1	143	3.6	10.1	25	1.4	0	10.93	37	211	210	0.4	10	0	0	0	65	74	0	0	0	0	1	0	0	46	16	7	0	0	0	3	3	1	59
110	1	120	100	60	73.3333	17	36	6	4	3	7.224	35.8	91.6	100	1	141	4.5	14.8	17.7	0.9	0	8.47	41.9	158	258	0.7	10	10	0	0	50	47	0	0	0	0	1	0	0	57	22	11	4	0	0	3	4	0	57
111	0	125	100	49	66	15	34.1	3	3	3	7.188	37.8	245.7	60	1	142	4.5	16.6	11.7	0.9	0	8.88	47.8	216	156	0.3	20	0	0	0	64	41	0	0	0	0	1	0	0	52	21	8	0	0	0	4	4	0	52
112	1	129	118	74	88.6667	22	35	3	3	3	7.346	29.1	395.5	80	1	132	3	14.4	7.3	0.7	0	29.42	26	371	210	0.3	20	0	0	0	36	50	0	0	0	0	1	0	0	58	22	8	0	0	0	4	4	0	58
113	1	78	90	50	63.3333	21	33.4	3	3	3	7.39	33	109	90	1	139	3.6	19.8	14.6	0.8	0	8.3	36.9	179	1200	0.4	20	20	0	8	60	81	0	0	0	0	1	0	0	64	25	11	3	0	0	4	4	0	64
114	0	115	227	125	159	13	35.2	4	3	3	7.27	31	261	40	1	134	3.9	18.6	13.7	0.6	0	17.64	43.5	176	119	1.4	0	0	0	0	60	47	0	0	0	0	1	0	0	50	23	5	0	0	1	0	4	0	50
115	0	75	110	60	76.6667	15	34.3	3	3	3	7.37	31	130	50	1	136	3.6	13.3	24.2	1	0	8.02	41.4	160	142	0.6	7.5	0	0	0	70	70	0	0	0	0	1	0	0	59	18	9	2	0	0	3	4	0	59
116	0	92	120	70	86.6667	18	33.2	3	3	3	7.18	46	98	80	1	138	3.6	13.6	11.6	1.4	0	35.9	41.8	246	250	0.6	12.5	0	0	0	70	42	0	0	0	0	1	0	0	57	22	11	3	0	0	3	4	1	57
117	0	95	113	51	71.6667	18	34.4	4	3	3	7.2	36	66	100	1	142	4.4	14.1	16.4	1.2	0	10.52	45	41	240	0.4	20	5	0	0	65	35	0	0	0	0	1	0	0	49	20	16	4	3	0	4	4	1	49
118	0	122	126	74	91.3333	15	34.6	3	3	3	7.273	26.2	78.8	40	1	141	3.5	20.1	14.5	1.1	0	18.18	43.9	266	130	0.5	15	15	0	0	70	54	0	0	0	0	1	0	0	52	20	10	3	0	0	3	4	0	52
119	1	80	184	100	128	18	34.4	4	3	3	7.3	33	68	50	1	135	6.5	13.1	29	1	0	5.5	32.4	113	190	0.5	15	7.5	0	0	64	48	0	0	0	0	1	0	0	63	24	11	3	1	0	3	4	0	63
120	0	107	143	82	102.333	20	35.6	3	3	3	7.352	25.3	332	60	1	141	4.9	14.8	13.8	0.9	0	5.98	43.9	264	170	0.3	10	0	0	0	58	59	0	0	0	0	1	0	0	48	16	7	0	0	0	3	4	0	48
121	0	98	150	60	90	12	33.6	3	3	3	7.21	26	218	60	1	142	3.3	10.7	8.7	0.7	0	7.5	42.7	235	100	0.6	0	0	0	0	70	24	0	0	0	0	1	0	0	44	18	5	1	0	0	0	4	0	44
122	0	90	98	46	63.3333	17	33	3	3	3	7.25	44	175	35	1	136	5.5	16.4	24.9	1.6	0	15.96	29.1	346	123	0.2	15	0	0	0	60	66	0	0	0	0	1	0	0	61	29	8	0	0	0	3	4	1	61
123	0	96	152	94	113.333	12	35.6	3	3	3	7.43	21	360.5	60	1	139	3.9	20.2	18.1	0.6	0	13.13	44.6	173	117	0.6	0	0	0	0	65	56	0	0	0	0	1	0	0	45	18	4	0	0	0	0	4	0	45
124	1	77	100	60	73.3333	15	34	4	3	3	7.35	37	158	40	1	134	6.4	14.7	17.4	1.1	0	10.56	38.2	148	2430	0.2	10	0	0	0	50	60	0	0	0	0	1	0	0	56	19	9	1	1	0	3	4	0	56
125	1	99	105	52	69.6667	15	34.1	3	3	3	7.2	41	84	80	1	138	3.9	16.1	16.7	1.1	0	15.09	30.1	161	1030	0.4	20	0	0	0	54	55	0	0	0	0	1	0	0	51	23	11	3	0	0	4	4	0	51
126	0	123	83	42	55.6667	18	32.7	3	3	3	7.254	23.8	316.3	60	1	131	5	18.3	9.6	1	0	11.87	36.4	181	1992	0.5	20	10	0	0	65	63	0	0	0	0	1	0	0	65	23	8	0	0	0	4	4	0	65
127	1	128	122	104	110	17	36	3	3	3	7.275	43.5	285.4	80	1	136	5.2	24.4	103.7	2.9	1	5.46	46.8	209	310	1.7	10	0	0	0	40	59	0	0	0	0	1	0	0	73	30	12	1	0	1	3	4	3	73
128	0	109	111	66	81	19	34.7	4	3	3	7.368	28.5	183.1	60	1	141	3.7	16.5	18.6	0.7	0	10.18	41.1	144	2250	0.8	20	10	0	0	80	41	0	0	0	0	1	0	0	48	15	10	1	1	0	4	4	0	48
129	1	64	106	58	74	15	35	3	3	3	7.38	35	196	50	1	142	3.5	15.9	17.9	0.9	0	10.33	38.3	243	880	0.4	0	0	0	0	75	67	0	0	0	0	1	0	0	59	20	5	1	0	0	0	4	0	59
130	1	117	140	104	116	15	33.3	3	3	3	7.415	23.8	222.5	40	1	137	3.1	15.4	20.7	0.6	0	10.61	40.4	173	800	0.9	0	10	0	0	65	73	0	0	0	0	1	0	0	60	24	6	0	0	0	2	4	0	60
131	0	103	86	57	66.6667	12	32.8	3	3	3	7.189	45.2	105	40	1	134	4.4	11.8	10.8	1.2	0	7.58	25.1	63	1930	1.1	20	10	0	12	70	51	0	0	0	0	1	0	0	56	23	13	2	2	0	4	4	1	56
132	1	70	144	68	93.3333	12	34.9	6	3	3	7.62	21	242	30	1	139	3.7	15.9	6.9	0.7	0	9.47	35.2	327	1960	0.7	7.5	0	0	0	48	44	0	0	0	0	1	0	0	48	16	7	0	0	0	3	4	0	48
133	0	110	118	71	86.6667	13	36.3	3	3	3	7.319	27.7	315.6	60	1	137	5.2	14.6	39.4	1.9	1	12.91	27.3	211	310	0.2	10	10	0	20	60	75	0	0	0	0	1	0	0	77	24	11	0	0	0	4	4	3	77
134	1	79	58	28	38	16	34.3	3	3	3	7.16	28	148	60	1	137	3.5	23.6	16.8	1	0	18.18	38.8	227	1870	0.3	15	0	0	12	65	38	0	0	0	0	1	0	0	51	23	11	2	0	1	4	4	0	51
135	1	94	203	124	150.333	17	33.5	4	3	3	7.36	36	50	60	1	131	6.7	21.1	70.8	13.1	0	17.27	20.1	215	185	0.3	0	0	0	0	70	39	0	0	0	0	1	0	1	65	34	12	4	0	0	0	4	4	65
136	0	104	156	95	115.333	13	36.6	3	3	3	7.301	37	104.9	40	1	140	4.5	22.9	24.9	1	0	23.2	39.5	306	570	0.7	0	0	0	0	68	59	0	0	0	0	1	0	0	48	21	6	2	0	0	0	4	0	48
137	1	118	100	60	73.3333	15	35.7	3	3	3	7.44	25	169	60	1	139	3.2	15.5	13.8	1	0	27.49	34.6	273	2960	0.3	8	0	0	10	63	81	0	0	0	0	1	0	0	62	26	10	2	0	0	4	4	0	62
138	0	113	61	47	51.6667	16	35.5	3	3	3	7.18	38	150	40	1	135	6.9	12.6	17.2	1.2	0	9.93	37.7	182	350	0.3	20	15	0	15	55	53	0	0	0	0	1	0	0	78	25	12	1	0	0	4	4	3	78
139	0	110	140	60	86.6667	15	36.4	3	3	3	7.12	77	191	80	1	140	5.6	28	11	0.9	0	21.74	47.7	228	1460	0.5	0	0	0	0	60	71	0	0	0	0	1	0	0	59	29	6	2	0	0	0	4	0	59
140	0	103	107	55	72.3333	20	34.9	4	3	3	7.283	29.3	102.8	30	1	137	3.4	9.9	18.4	0.9	0	10.08	37.6	215	2460	0.4	0	0	0	0	65	64	0	0	0	0	1	0	0	56	19	5	1	0	0	0	4	0	56
141	1	91	100	75	83.3333	12	33.3	4	3	3	7.33	27	258	50	1	139	4.2	12.5	13.7	0.8	0	26.89	33.9	329	1720	0.2	19	0	0	6	55	26	0	0	0	0	1	0	0	47	16	8	0	0	0	4	4	0	47
142	0	70	131	69	89.6667	15	36.6	3	3	3	7.354	36.6	95.1	60	1	136	4.1	19.2	22.6	0.8	0	13.71	37.3	220	1085	0.4	15	0	0	4	80	49	0	0	0	0	1	0	0	51	16	10	3	0	0	3	4	0	51
143	0	88	121	95	103.667	16	36.4	5	5	3	7.374	27.7	159.5	60	1	146	3.3	20.8	28.4	0.6	0	21.01	47.5	246	1350	0.5	5	0	0	0	68	38	0	0	0	0	1	0	0	48	16	8	2	0	0	2	4	0	48
144	1	81	97	71	79.6667	15	35.8	3	3	3	7.377	27.8	172.5	35	1	134	3.5	11.2	12.9	0.8	0	25.87	41.7	174	1900	1.1	10	0	0	0	50	47	0	0	0	0	1	0	0	59	17	7	0	0	0	3	4	0	59
145	0	163	172	116	134.667	15	37.7	6	3	3	7.256	44.2	65.6	90	1	135	4.2	24	20.1	1	0	9.33	38.6	181	1380	0.5	0	0	0	0	70	65	0	0	0	0	1	0	0	62	29	8	4	0	0	0	4	0	62
146	0	59	72	50	57.3333	15	34	3	3	3	7.342	23.2	86	60	1	138	7	18.5	28.8	1.3	0	10.32	40.5	189	2900	0.4	0	0	0	16	75	63	0	0	0	0	1	0	0	72	26	12	3	0	0	4	4	1	72
147	0	99	42	20	27.3333	15	34.9	3	3	3	7.157	26.2	70.9	80	1	136	3.8	11.8	23.2	1.7	1	13.82	39.4	190	470	0.8	20	0	0	20	80	46	0	0	0	0	1	0	0	80	29	15	4	0	0	4	4	3	80
148	0	104	117	82	93.6667	15	36.4	4	4	3	7.221	41	68.3	65	1	142	4.5	20.2	23.6	0.8	0	16.46	42.2	197	1920	0.4	0	0	0	4	70	56	0	0	0	0	1	0	0	48	20	10	3	0	0	3	4	0	48
149	1	95	139	78	98.3333	12	35.3	8	8	3	7.423	25.7	104.4	50	1	142	4.4	16.9	12.6	0.4	0	10.28	39.6	183	1930	0.7	20	10	0	6	55	63	0	0	0	0	1	0	0	40	15	9	2	0	0	4	3	0	53
150	0	78	120	70	86.6667	14	34.6	3	3	3	7.28	39	147	60	1	142	7.1	16.8	14.1	1.3	1	11.05	46.8	257	2235	0.6	10	0	0	0	78	48	0	0	0	0	1	0	0	51	24	10	2	0	0	3	4	1	51
151	1	72	170	90	116.667	18	35.6	3	3	3	7.4	30	88	60	1	145	3.5	24.3	24.4	1.1	0	10.27	41.5	216	1600	0.7	0	0	0	0	60	58	0	0	0	0	1	0	0	49	20	7	3	0	0	0	4	0	49
152	0	106	120	84	96	15	35.5	3	3	3	7.34	26.7	97.3	70	1	136	3.7	19.2	13.5	0.7	0	5.41	40.8	262	1350	0.6	0	0	0	0	60	39	0	0	0	0	1	0	0	44	16	7	3	0	0	0	4	0	44
153	0	100	126	79	94.6667	25	36.1	7	7	3	7.261	32.8	81.4	40	1	139	3.2	14.9	33.2	1.1	0	20.47	45.7	210	2400	0.4	0	0	0	0	80	39	0	0	0	0	1	0	0	37	14	5	2	0	0	0	3	0	50
154	0	90	91	52	65	18	36.4	3	3	3	7.322	23.3	153.9	40	1	138	4	16.4	45.8	1	0	23.02	43.8	217	1800	2	20	0	0	4	75	47	0	0	0	0	1	0	0	62	20	11	1	0	2	4	4	0	62
155	0	88	90	60	70	18	36.2	3	3	3	7.39	27	231	60	1	142	4.1	16.7	15	1.2	0	19.11	43.2	252	1770	0.8	0	0	0	0	70	75	0	0	0	0	1	0	0	62	19	6	1	0	0	0	4	1	62
156	0	115	70	53	58.6667	18	35.3	3	3	3	7.13	29	376	100	1	140	5	17.5	17.7	1.3	0	8.46	43.7	190	1280	0.4	20	10	0	10	65	47	0	0	0	0	1	0	0	56	25	10	1	0	0	4	4	1	56
157	0	97	133	111	118.333	31	36.5	4	4	3	7.33	24	174	60	1	142	4.4	22.8	24.3	1.4	1	26.18	39.9	409	1300	0.9	12.5	0	0	0	62	58	0	0	0	0	1	0	0	48	21	10	2	0	0	3	4	1	48
158	0	104	151	97	115	18	36.1	6	3	3	7.372	20.9	118.2	90	1	137	4.6	19.1	18.3	1.2	0	25.19	53.7	284	1700	0.5	0	0	0	8	80	33	0	0	0	0	1	0	0	47	21	11	3	0	0	3	4	1	47
159	0	69	156	101	119.333	16	36.3	6	4	3	7.37	35	199	60	1	144	4	27.1	19	0.7	0	20.49	44.9	233	2100	0.5	0	0	0	0	85	47	0	0	0	0	1	0	0	50	19	5	1	0	0	0	4	0	50
160	1	63	95	54	67.6667	13	33.6	6	3	3	7.342	29.9	201.2	40	1	136	3.9	14.9	16.8	0.7	0	23.13	41.4	172	3600	1.4	0	0	0	0	56	50	0	0	0	0	1	0	0	58	22	6	0	0	1	1	4	0	58
161	1	148	78	56	63.3333	17	35	3	3	3	6.95	53	109	80	1	142	3.2	8.8	13.6	1	0	11.79	40.1	158	3200	0.5	10	0	0	15	54	34	0	0	0	0	1	0	0	56	26	11	3	0	0	4	4	0	56
162	0	80	150	91	110.667	17	36	3	3	3	7.06	41	162	100	1	137	4.1	11.1	31.8	1.9	1	17.42	52.5	158	960	0.7	0	0	0	0	70	58	0	0	0	0	1	0	0	64	32	8	3	0	0	0	4	1	64
163	0	54	107	57	73.6667	22	35.2	4	3	3	7.388	28	124	60	1	136	3.8	19.8	17.7	1.1	0	17.3	33	79	2040	0.3	0	0	0	2	70	72	0	0	0	0	1	0	0	55	24	11	2	2	0	3	4	0	55
164	1	75	90	50	63.3333	15	34.2	3	3	3	7.34	40	116	80	1	130	3.7	21.3	21	0.8	0	8.12	37	159	2400	1	10	10	0	0	75	39	0	0	0	0	1	0	0	46	18	10	3	0	0	3	4	0	46
165	0	58	150	90	110	18	33.6	3	3	3	7.35	32	117	80	1	134	2.3	19	58	6.1	0	21.98	32.6	195	2000	0.4	0	0	0	0	55	58	0	0	0	0	1	0	1	65	39	14	3	0	0	3	4	4	65
166	0	168	161	118	132.333	15	35.7	6	3	3	7.4	36	341	80	1	140	4.1	23.6	12.6	0.9	0	16.45	37.2	250	2400	0.6	0	5	0	0	80	55	0	0	0	0	1	0	0	52	23	6	0	0	0	2	4	0	52
167	0	115	140	100	113.333	17	35.7	3	3	3	7.31	23	163	30	1	133	3.4	21.2	31.3	1.4	1	18.19	45.9	172	1400	1	0	20	0	15	70	57	0	0	0	0	1	0	0	51	24	9	0	0	0	4	4	1	51
168	0	104	110	70	83.3333	22	38.8	3	3	3	7.19	40	176	100	1	130	3	24.9	15.9	1.5	1	8.14	29.9	45	1500	1.9	0	0	0	0	80	52	0	0	0	0	1	0	0	48	28	12	3	3	1	0	4	1	48
169	0	88	180	100	126.667	15	35.2	3	3	3	7.32	26	313	100	1	137	4.2	15.2	20.6	1	0	16.99	41.8	217	3000	0.8	0	0	0	0	58	67	0	0	0	0	1	0	0	53	26	5	1	0	0	0	4	0	53
170	1	76	160	100	120	15	35.6	6	3	3	7.6	20	368	70	1	134	4.9	19.5	8.6	0.6	0	14.84	33	130	3500	3.2	0	0	0	4	42	38	0	0	0	0	1	0	0	38	18	10	0	1	2	3	4	0	38
171	0	102	95	67	76.3333	27	35.1	3	3	3	7.3	28	611	100	1	143	5	15.7	16.3	1.2	0	10.14	39	169	3600	0.6	10	0	0	16	85	63	0	0	0	0	1	0	0	61	19	9	0	0	0	4	4	1	61
172	0	103	140	94	109.333	12	36	6	4	3	7.47	32	212	60	1	144	3.5	22.4	26.9	1	0	15.76	32.5	197	1690	0.5	15	0	0	10	60	58	0	0	0	0	1	0	0	45	15	9	1	0	0	4	4	0	45
173	0	169	210	100	136.667	17	35.8	3	3	3	7.06	29	141	90	1	141	3.3	9.4	15.4	1.3	0	20.14	37.9	227	2000	0.2	0	0	0	10	80	38	0	0	0	0	1	0	0	59	29	12	3	0	0	4	4	1	59
[truncated: 11 more columns]

## Sheet: score 24hr
Number	Sex	VITALS								ARTERIAL BLOOD GAS					CHEM-7						CBC			MISC METRICS							CHRONIC HEALTH								ICU Score									ICU Score, GCS before sedation
		HR	BP			RR	Temp	GCS		pH	pCO2	pO2	FiO2	Mechanical ventilation or CPAP	Na	K	CO2	BUN	SCr	Acute renal failure	WBC	Hct	Plt	Urine output	Bilirubin	Vasopressors					Age	Chronic disease			Type of admission			Does this patient have severe organ system insufficiency or is immunocompromised ?	SAPS II	APACHE II	SOFA							SAPS II	APACHE II
			SBP	DBP	MAP			Before sedation	GCS																	Dopamine	Dobutamine	Epinephrine	Norepinephrine	Weight		Metastic cancer	Hematologic malignancy	AIDS	Scheduled (elective) surgical	Medical	Unscheduled (emergency) surgical				Total	Respiratory	Coagulation	Hepatic	Cardiovascular	Neurological	Renal
1	0	expire			0																																		.	.	.	.	.	.	.	.	.	.	.
2	1	62	77	47	57	17	32.1	3	3	7.076	31.7	103.2	80	1	135	4	9.4	24	1.4	1	29.4	39.1	266	545	0.5	20	0	0	10	61	76	0	0	0	0	1	0	0	77	33	12	3	0	0	4	4	1	77	33
3	0	155	94	45	61.3333	20	33	4	3	7.171	28.9	142.2	40	1	136	2.8	15.7	8.4	0.8	0	6.94	41.9	130	4300	1.2	20	20	0	4	75	58	0	0	0	0	1	0	0	60	27	11	1	1	1	4	4	0	60	26
4	0	63	176	97	123.333	18	32.8	4	3	7.199	39.5	122.4	80	1	135	3.3	15.1	8.7	0.6	0	19.34	46.7	207	3410	0.9	20	0	0	0	83	44	0	0	0	0	1	0	0	53	27	11	3	0	0	4	4	0	53	26
5	0	37	84	53	63.3333	16	33	6	3	7.301	23.3	146.5	30	1	133	4.5	14.8	28.4	1.7	0	8.23	23.1	126	4805	0.5	20	20	0	8	50	72	0	0	0	0	1	0	0	78	31	10	0	1	0	4	4	1	65	28
6	1	65	84	48	60	11	32.3	3	3	7.228	21.7	68.1	90	1	131	2.7	10.1	20.4	0.9	0	23.03	37.1	147	3335	0.6	20	0	0	8	77	65	0	0	0	0	1	0	0	74	35	13	4	1	0	4	4	0	74	35
7	0	55	187	132	150.333	26	32.7	4	3	7.372	35.3	189.9	35	1	138	2.9	20.8	10.9	0.5	0	24.54	47.8	218	2030	1.3	0	0	0	0	74	28	0	0	0	0	1	0	0	46	27	5	0	0	1	0	4	0	46	26
8	0	170	84	42	56	17	32.8	8	3	7.435	29.3	165.5	40	1	141	3.3	13.3	11.6	0.7	0	7.08	41.9	223	8310	1.2	10	0	0	0	75	58	0	0	0	0	1	0	0	63	23	8	0	0	1	3	4	0	50	18
9	1	60	76	40	52	20	33	3	3	7.33	21.5	177	35	1	138	2.4	14.7	15.1	1.2	0	27.51	26.4	283	3345	0.3	20	0	0	8	50	38	0	0	0	0	1	0	0	54	26	9	0	0	0	4	4	1	54	26
10	1	124	97	49	65	20	32.7	3	3	7.163	34.5	147.3	35	1	134	3.2	12.3	11.3	0.5	0	23.51	40.9	356	3360	0.7	20	0	0	6	53	34	0	0	0	0	1	0	0	56	26	8	0	0	0	4	4	0	56	26
11	0	132	85	55	65	20	33	3	3	7.168	27.6	69.6	100	1	138	2.9	9.7	24.2	1.4	0	11.48	35.2	241	2370	0.7	20	0	0	8	60	75	0	0	0	0	1	0	0	77	33	13	4	0	0	4	4	1	77	33
12	1	64	69	28	41.6667	17	32.5	6	3	7.2	32.6	78.6	95	1	138	4.8	7.5	41.5	2	1	19.6	26.7	127	400	0.8	20	22.5	0	0	50	71	0	0	0	0	1	0	0	96	41	16	4	1	0	4	4	3	83	38
13	1	61	112	49	70	17	33	4	3	7.15	21.2	197	50	1	145	3.3	10.3	9.1	0.6	0	25.62	37.7	226	4600	0.9	20	0	0	0	50	22	0	0	0	0	1	0	0	50	22	9	1	0	0	4	4	0	50	21
14	0	48	73	49	57	17	33	6	3	7.258	28	153.1	60	1	146	4.7	7.9	25.8	1.4	0	12.48	51.9	63	8390	1	17.5	7.5	0	0	85	59	0	0	0	0	1	0	0	59	28	13	2	2	0	4	4	1	46	25
15	0	102	101	44	63	20	32.9	3	3	7.237	20	157.4	50	1	141	2.8	10.3	15.9	1.1	0	21.15	38.8	108	4505	0.5	20	20	0	0	65	35	0	0	0	0	1	0	0	50	23	10	1	1	0	4	4	0	50	23
16	1	125	93	22	45.6667	11	33.5	3	3	7.275	32.6	133.5	50	1	150	2.5	19.4	38.3	2.9	1	14.09	24.8	108	1160	0.7	15	15	0	0	74	25	0	0	0	0	1	0	0	60	34	12	2	1	0	3	4	2	60	34
17	0	132	170	81	110.667	18	33.2	3	3	7.193	29.4	190.8	70	1	142	3.4	12.8	12.8	0.9	0	26.3	50.2	142	3500	1.2	20	20	0	6	80	34	0	0	0	0	1	0	0	51	28	12	2	1	1	4	4	0	51	28
18	0	58	199	111	140.333	11	33	3	3	7.354	23.3	113.3	30	1	127	3.6	8.1	35.4	1.9	1	24.04	39.5	260	4495	0.7	17.5	0	0	6	74	63	0	0	0	0	1	0	0	67	31	10	1	0	0	4	4	1	67	31
19	1	114	90	54	66	15	32.9	4	3	7.25	25.5	99.4	35	1	143	2	16.2	24.3	0.7	0	15.7	39.5	283	4570	0.6	15	0	0	6	75	51	0	0	0	0	1	0	0	56	27	9	2	0	0	3	4	0	56	26
20	0	52	91	65	73.6667	10	32.9	3	3	7.409	27.8	184.5	40	1	140	4.2	18.8	11	0.5	0	18.17	38.5	254	3550	1.8	15	10	0	0	70	43	0	0	0	0	1	0	0	55	21	8	0	0	1	3	4	0	55	21
21	1	66	80	50	60	18	32.8	3	3	7.336	19.8	79	40	1	144	2.6	15.6	20	0.9	0	12.69	36.1	138	3715	0.9	0	7.5	0	0	43	72	0	0	0	0	1	0	0	69	25	10	3	1	0	2	4	0	69	25
22	1	145	192	108	136	37	35.7	3	3	7.39	25.6	68.3	30	1	149	2.5	19.5	8.5	0.6	0	16.7	34.8	201	2150	0.8	10	0	0	0	65	49	0	0	0	0	1	0	0	53	28	9	2	0	0	3	4	0	53	28
23	0	134	61	44	49.6667	16	33	4	3	7.284	26.7	123.6	35	1	139	3.3	13.3	22.9	1.1	0	13.2	35.2	135	3770	0.7	20	20	0	8	82	50	0	0	0	0	1	0	0	68	23	10	1	1	0	4	4	0	68	22
24	0	51	90	57	68	18	33	6	3	7.352	23.4	103.1	45	1	140	4.4	18.5	13.1	0.9	0	15.9	38.2	196	3780	0.6	0	0	0	0	76	45	0	0	0	0	1	0	0	55	22	7	2	0	0	1	4	0	42	19
25	1	114	167	111	129.667	14	32.3	3	3	7.33	35.5	181	30	1	143	2.6	19.6	21.1	0.7	0	7.65	47.1	235	3955	0.9	10	0	0	5	44	21	0	0	0	0	1	0	0	41	22	8	0	0	0	4	4	0	41	22
26	0	59	76	31	46	15	33	3	3	7.32	31.3	164.7	40	1	141	3.7	18.9	18.6	0.6	0	9.11	35.5	165	4465	0.4	20	0	0	6	50	76	0	0	0	0	1	0	0	64	28	8	0	0	0	4	4	0	64	28
27	0	39	83	58	66.3333	10	33	7	3	7.32	26.2	106.8	70	1	141	3.4	20.6	15.6	0.8	0	21.99	43.3	138	6420	0.7	15	0	0	0	70	54	0	0	0	0	1	0	0	67	31	11	3	1	0	3	4	0	54	27
28	0	108	73	50	57.6667	18	32.9	7	3	7.298	35.2	82.2	30	1	139	2.9	17.1	22.2	1.1	0	17.62	43.6	210	4400	0.4	20	20	0	10	75	69	0	0	0	0	1	0	0	61	26	10	2	0	0	4	4	0	48	22
29	1	129	91	41	57.6667	16	34	3	3	7.235	26.6	89	90	1	149	2.3	17.2	28.1	1.7	1	13.22	30.5	339	5130	0.5	30	30	1	8	80	42	0	0	0	0	1	0	0	72	32	13	4	0	0	4	4	1	72	32
30	0	155	85	58	67	10	33.1	6	3	7.167	33.4	125.6	25	1	138	4.7	17.5	24.4	1.6	1	9.9	37.9	155	2980	0.5	20	20	0	8	65	59	0	0	0	0	1	0	0	57	30	9	0	0	0	4	4	1	44	27
31	0	149	178	88	118	8	33	6	3	7.309	28.3	166.6	25	1	138	4.6	21	7.7	0.5	0	10.96	38	154	2510	0.6	0	5	0	0	65	27	0	0	0	0	1	0	0	42	25	6	0	0	0	2	4	0	29	22
32	1	72	70	40	50	9	33	3	3	7.13	29.3	63	60	1	150	2.2	13.7	28.2	1	0	15.77	33.5	153	5795	1	20	20	3	8	65	79	0	0	0	0	1	0	0	78	36	11	3	0	0	4	4	0	78	36
33	1	131	76	53	60.6667	15	33	6	3	7.181	25.5	82.6	100	1	140	2.6	14.5	26.4	1.1	0	15.66	38.9	160	2110	0.8	20	20	10	30	50	56	0	0	0	0	1	0	0	68	31	12	4	0	0	4	4	0	55	28
34	0	154	72	55	60.6667	10	32.9	3	3	7.143	23.9	84.7	40	1	143	3	10.8	23.7	1	0	19.29	36	224	2070	0.3	20	20	8	8	67	66	0	0	0	0	1	0	0	65	31	10	2	0	0	4	4	0	65	31
35	1	113	76	62	66.6667	25	33	4	3	7.179	41	60.8	90	1	139	3.9	29.3	22.2	1	0	14.35	38.8	110	5510	0.6	15	0	0	0	50	63	0	0	0	0	1	0	0	60	29	12	4	1	0	3	4	0	60	28
36	1	104	93	65	74.3333	10	32.9	10	3	7.291	33.2	161.8	30	1	134	3.3	15.3	16.1	0.6	0	17.04	36.4	204	4205	0.4	20	20	0	20	50	46	0	0	0	0	1	0	0	53	21	8	0	0	0	4	4	0	34	14
37	0	68	75	60	65	10	30.7	3	3	7.146	25.7	134.3	30	1	141	4.8	7.7	17.5	1	0	21.37	34.2	170	5150	0.5	20	20	0	8	58	58	0	0	0	0	1	0	0	61	29	8	0	0	0	4	4	0	61	29
38	0	50	164	91	115.333	11	32.9	3	3	7.2	22	148	25	1	139	3.9	17.5	11.4	0.6	0	14.33	45.7	231	7510	0.8	0	0	0	0	60	34	0	0	0	0	1	0	0	43	23	4	0	0	0	0	4	0	43	23
39	0	0	0	0	0	29	32.7	6	3	7.172	24	47.2	100	1	132	3.8	18.4	11.2	0.7	0	17.77	43.8	201	4230	0.8	10	0	0	0	65	28	0	0	0	0	1	0	0	70	31	11	4	0	0	3	4	0	57	28
40	0	49	70	56	60.6667	9	32.6	8	3	7.396	21.5	137.6	30	1	140	3.5	16.8	15.7	0.5	0	8.99	29.6	218	4320	0.3	7.5	0	0	0	68	51	0	0	0	0	1	0	0	55	27	7	0	0	0	3	4	0	42	22
41	0	193	68	45	52.6667	20	33	3	3	7.12	31.8	156	50	1	146	3.2	13.5	26.7	1.5	1	17.27	32.4	166	2800	1.9	20	20	0	8	63	53	0	0	0	0	1	0	0	72	32	11	1	0	1	4	4	1	72	32
42	1	65	114	63	80	9	33	3	3	7.237	25.3	92.4	30	1	131	3.2	19.4	18.3	0.7	0	6.47	31.3	124	4840	0.4	10	10	0	0	70	72	0	0	0	0	1	0	0	58	27	9	1	1	0	3	4	0	58	27
43	0	132	38	33	34.6667	15	32.8	3	3	6.791	21	66	60	1	151	6.4	1.9	33.7	5.2	1	9.15	26.1	221	25	0.8	30	30	0	25	75	41	0	0	0	0	1	0	0	92	40	15	3	0	0	4	4	4	92	40
44	1	126	66	52	56.6667	20	33	3	3	7.12	21.5	200.6	40	1	141	2.8	23.7	12.4	0.5	0	11.84	32.1	221	4630	0.3	20	20	0	0	55	46	0	0	0	0	1	0	0	65	28	8	0	0	0	4	4	0	65	28
45	0	expire			0																																		.	.	.	.	.	.	.	.	.	.	.
46	1	68	97	60	72.3333	10	33	3	3	7.225	26.6	80.7	100	1	141	2.5	16.6	17.9	1.1	0	16.64	28.2	116	5375	0.6	20	12.5	0	0	58	44	0	0	0	0	1	0	0	63	29	13	4	1	0	4	4	0	63	29
47	0	65	85	45	58.3333	10	33	3	3	7.252	28.6	172	30	1	139	3.4	13.6	14.5	0.7	0	20.62	41.9	220	6020	0.4	10	0	0	0	70	47	0	0	0	0	1	0	0	61	26	7	0	0	0	3	4	0	61	26
48	0	125	84	52	62.6667	26	32.3	3	3	7.09	46.3	80.6	70	1	138	4.1	24.2	23.5	1.1	0	21.53	38.8	145	1685	0.6	20	0	0	8	60	63	0	0	0	0	1	0	0	65	31	12	3	1	0	4	4	0	65	31
49	0	199	240	107	151.333	10	33	4	3	7.309	27.1	149.9	50	1	139	3.3	17.4	10.2	0.8	0	21.87	45	230	4840	0.7	0	0	0	0	75	30	0	0	0	0	1	0	0	53	27	6	2	0	0	0	4	0	53	26
50	0	55	81	49	59.6667	15	32.9	3	3	7.29	19	66	80	1	142	3.8	14.3	14.2	0.8	0	16.45	36	205	3015	0.7	10	0	0	0	57	73	0	0	0	0	1	0	0	71	29	11	4	0	0	3	4	0	71	29
51	0	59	152	97	115.333	10	32.9	4	3	7.341	31.6	142.5	40	1	144	3.7	17.5	23.7	1.5	1	12.78	46.5	225	4240	0.7	0	0	0	0	90	53	0	0	0	0	1	0	0	50	26	6	1	0	0	0	4	1	50	25
52	1	191	53	34	40.3333	21	33.3	3	3	7.316	30.7	192.4	40	1	137	2.6	15.6	17.6	1.3	0	7.6	24.7	108	2030	0.3	20	10	0	8	60	43	0	0	0	0	1	0	0	71	28	10	0	1	0	4	4	1	71	28
53	0	67	185	109	134.333	17	33.1	3	3	7.272	35.6	133.9	30	1	143	4.7	20.5	25	0.8	0	23.16	41.4	204	3850	1.4	20	20	0	8	50	53	0	0	0	0	1	0	0	50	25	9	0	0	1	4	4	0	50	25
54	0	106	81	44	56.3333	11	32.6	4	3	7.226	18.2	92.2	25	1	134	2.9	18.9	12.8	0.7	0	12.28	29.8	225	2450	0.3	20	10	0	0	45	80	0	0	0	0	1	0	0	67	30	9	1	0	0	4	4	0	67	29
55	1	123	94	64	74	10	33.2	4	3	7.244	20.1	33.6	35	1	149	6.1	11.7	16	0.8	0	31.11	43.9	240	6140	0.3	0	0	0	0	100	26	0	0	0	0	1	0	0	65	29	8	4	0	0	0	4	0	65	28
56	0	67	79	55	63	9	33	5	3	7.307	22.7	144.1	30	1	132	3.5	20.4	12.5	0.7	0	11.62	30.9	176	4570	0.5	15	10	0	0	50	58	0	0	0	0	1	0	0	52	25	7	0	0	0	3	4	0	52	23
57	0	expire			0																																		.	.	.	.	.	..	.	.	.	.	.
58	0	122	82	60	67.3333	10	32.8	3	3	7.19	29	76	50	1	156	4.2	17.7	12.6	1.1	0	24.66	45.9	180	7550	0.7	20	0	0	0	50	43	0	0	0	0	1	0	0	64	28	11	3	0	0	4	4	0	64	28
59	0	57	75	36	49	19	33	3	3	7.03	24	45	80	1	131	4.5	16.3	29.1	1.5	1	28.65	41.8	141	4850	0.7	20	20	0	4	62	53	0	0	0	0	1	0	0	69	35	14	4	1	0	4	4	1	69	35
60	0	105	75	56	62.3333	13	32.7	4	3	7.247	29.3	129.1	50	1	145	3.4	14.8	17.1	1	0	9.8	40	160	4360	0.4	20	15	0	0	50	81	0	0	0	0	1	0	0	65	26	10	2	0	0	4	4	0	65	25
61	0	125	85	42	56.3333	17	33.2	3	3	7.155	26.7	87.8	80	1	141	2.8	12.4	20.9	1.3	0	21.64	40.4	251	4560	0.6	20	20	0	8	70	42	0	0	0	0	1	0	0	69	28	12	3	0	0	4	4	1	69	28
62	1	123	80	60	66.6667	20	33	6	3	7.21	21.6	90	40	1	136	2.1	15.2	12.9	0.6	0	13.66	35.7	150	2430	0.5	20	20	0	8	50	27	0	0	0	0	1	0	0	53	25	11	2	1	0	4	4	0	40	22
63	0	128	90	70	76.6667	10	33	6	3	7.16	37	81	40	1	142	3	14.2	13.7	1.1	0	13.69	40.7	163	3225	0.5	20	10	0	10	60	68	0	0	0	0	1	0	0	65	26	10	2	0	0	4	4	0	52	23
64	1	174	53	39	43.6667	20	32.7	4	3	7.347	23.8	87.1	80	1	130	3.5	16.5	25.4	0.6	0	12.39	32.1	145	1907	0.9	20	20	0	30	65	74	0	1	0	0	1	0	0	89	29	12	3	1	0	4	4	0	89	28
65	0	50	80	45	56.6667	10	32.7	6	3	7.301	26.5	147.5	30	1	138	3.2	17.4	11.9	0.5	0	24.14	40	228	3275	1	12.5	0	0	0	72	36	0	0	0	0	1	0	0	51	27	7	0	0	0	3	4	0	38	24
66	0	123	64	43	50	18	33	5	3	7.315	27.6	65.6	60	1	133	3.1	18.3	23.4	0.9	0	11.61	51.6	161	5940	0.9	20	20	0	8	60	48	0	0	0	0	1	0	0	68	27	11	3	0	0	4	4	0	68	25
67	0	63	52	44	46.6667	12	32.5	3	3	7.346	32.1	155.6	30	1	134	3.5	19.2	11	0.6	0	6.38	41.6	254	4845	0.9	10	0	0	0	50	54	0	0	0	0	1	0	0	63	22	7	0	0	0	3	4	0	63	22
68	0	124	63	43	49.6667	18	32.2	3	3	7.109	31.6	63.6	90	1	141	2.3	13.3	16.1	1.1	0	3.34	28.4	152	4580	0.4	25	20	0	8	43	69	0	0	0	0	1	0	0	81	37	12	4	0	0	4	4	0	81	37
69	1	124	65	40	48.3333	12	32.7	3	3	7.15	36	66	30	1	133	2.7	25.1	17	0.5	0	8.57	35.7	210	5950	0.7	25	20	0	8	65	56	0	0	0	0	1	0	0	65	31	10	2	0	0	4	4	0	65	31
70	0	50	90	40	56.6667	11	33.1	3	3	7.38	27.9	145	40	1	139	3.5	19.4	9.2	0.6	0	12.06	40	195	3980	0.5	10	0	0	0	68	50	0	0	0	0	1	0	0	55	22	8	1	0	0	3	4	0	55	22
71	0	67	226	147	173.333	32	32.9	3	3	6.88	38.5	41	90	1	130	5.9	23.4	42.5	6.5	0	11.97	33.6	196	245	0.4	0	0	0	0	70	54	0	1	0	0	1	0	0	84	36	12	4	0	0	0	4	4	84	36
72	0	130	80	46	57.3333	11	33	3	3	7.22	30.8	123	40	1	144	3.7	16.5	14.3	0.5	0	10.62	36	174	5310	0.4	17.5	10	0	0	75	51	0	0	0	0	1	0	0	57	26	9	1	0	0	4	4	0	57	26
73	0	0	0	0	0	10	32.4	5	3	7.195	31.1	29.2	40	1	138	5.8	16.6	19.9	0.9	0	29.23	41.5	146	3325	0.8	15	7.5	0	0	67	47	0	0	0	0	1	0	0	83	35	12	4	1	0	3	4	0	83	33
74	1	117	69	44	52.3333	11	32.5	3	3	7.315	27.8	135.4	60	1	128	4.6	13.9	9.3	0.5	0	7.28	36.3	161	6310	0.3	20	15	0	8	53	35	0	0	0	0	1	0	0	57	27	10	2	0	0	4	4	0	57	27
75	0	135	70	40	50	10	33	4	3	7.16	27	73	30	1	135	3.1	20.1	12.7	0.5	0	13.74	44.7	193	6363	0.2	7.5	0	0	0	65	39	0	0	0	0	1	0	0	47	25	9	2	0	0	3	4	0	47	24
76	0	145	116	82	93.3333	11	33	3	3	7.341	27.6	106.7	30	1	139	4.3	17.5	21.3	0.8	0	12.65	39	195	3070	0.6	20	0	0	0	60	80	0	0	0	0	1	0	0	53	24	9	1	0	0	4	4	0	53	24
77	0	64	118	87	97.3333	15	33.2	3	3	7.16	33	261	60	1	140	4.6	21.2	13.1	0.5	0	25.59	48.7	200	4330	0.3	0	0	0	0	72	42	0	0	0	0	1	0	0	50	24	4	0	0	0	0	4	0	50	24
78	0	0	0	0	0	25	32.9	6	3	7.14	27.5	60	60	1	142	6.2	18.7	23.4	0.8	0	25.84	43	166	4080	0.6	20	0	0	4	58	59	0	0	0	0	1	0	0	81	37	12	4	0	0	4	4	0	68	34
79	1	123	87	50	62.3333	15	33	3	3	7.389	27.5	244.3	40	1	134	3	17.9	16.4	0.5	0	17.98	41.7	227	5200	0.9	20	0	0	6	57	39	0	0	0	0	1	0	0	50	22	8	0	0	0	4	4	0	50	22
80	0	64	90	60	70	10	32.8	3	3	7.24	22	133	30	1	136	3.5	12.4	10.2	0.5	0	15.29	42.4	128	3720	0.6	15	0	0	0	65	38	0	0	0	0	1	0	0	51	23	8	0	1	0	3	4	0	51	23
81	1	144	90	50	63.3333	15	33	3	3	7.433	23.7	147.2	30	1	141	2.5	29.9	7.9	0.1	0	9.6	33.9	192	6550	0.3	20	0	0	4	45	49	1	0	0	0	1	0	0	66	25	8	0	0	0	4	4	0	66	25
82	0	139	43	34	37	16	32.7	3	3	7.38	28	58	80	1	129	2.3	19.8	16	1.1	0	7.24	31	256	3510	0.7	30	20	4	16	75	71	0	0	0	0	1	0	0	78	34	12	4	0	0	4	4	0	78	34
83	0	123	96	68	77.3333	11	33	5	3	7.319	27.5	142.4	30	1	141	4.7	20.7	18	1	0	11.14	43	220	5890	0.8	12.5	10	0	0	90	38	0	0	0	0	1	0	0	47	19	7	0	0	0	3	4	0	47	17
84	0	122	85	62	69.6667	11	32.8	4	3	7.225	20.4	86.9	95	1	137	5.4	20.4	28.7	1.6	0	15.01	49.8	132	4890	1	7.5	10	0	0	85	26	0	0	0	0	1	0	0	61	28	13	4	1	0	3	4	1	61	27
85	0	164	106	65	78.6667	18	32.1	4	3	7.408	29.2	104.7	80	1	141	3.1	27.4	21.1	0.5	0	3.21	42.6	71	3450	1.2	15	5	0	0	70	94	0	0	0	0	1	0	0	66	29	13	3	2	1	3	4	0	66	28
86	1	117	72	61	64.6667	10	32.9	4	3	7.168	23.4	97.5	30	1	144	5.9	22.5	19.9	0.7	0	12.02	47.2	264	2890	0.4	20	0	0	10	50	44	0	0	0	0	1	0	0	53	24	9	1	0	0	4	4	0	53	23
87	0	145	59	35	43	24	33.1	3	3	6.97	52.4	55	80	1	135	6.3	15.6	62.4	1.4	1	1.99	36.5	61	495	3.1	25	15	0	8	65	38	0	0	0	0	1	0	0	83	33	19	4	2	2	4	4	3	83	33
88	0	54	90	60	70	15	33.9	3	3	7.123	28.2	81.9	80	1	135	3.2	9.4	29.5	2.1	1	37.62	39.5	221	2990	1	20	20	0	8	65	61	0	0	0	0	1	0	0	75	36	13	3	0	0	4	4	2	75	36
89	0	112	80	45	56.6667	16	32.9	6	3	7.156	40.6	129	90	1	136	2.3	13	23.6	1.7	1	26.26	36.6	192	1870	1.1	20	20	0	8	60	51	0	0	0	0	1	0	0	65	36	12	3	0	0	4	4	1	52	33
90	0	54	94	58	70	11	32.6	4	3	7.24	29.2	91.9	70	1	132	4.7	13.8	58.6	2.8	1	4.54	29	131	695	0.2	20	10	0	0	80	74	0	0	0	0	1	0	0	79	37	14	3	1	0	4	4	2	79	36
91	0	66	60	30	40	20	32.8	3	3	7.21	33	98	30	1	142	3.3	16	35.9	1.4	0	14.82	32.8	177	3535	0.5	20	10	0	8	70	63	0	0	0	0	1	0	0	74	27	10	1	0	0	4	4	1	74	27
92	0	65	93	48	63	35	32.9	6	3	7.41	23	69	40	1	146	5.4	17.8	22.6	1	0	10.41	41.5	95	4790	0.7	17.5	17.5	0	0	60	70	0	0	0	0	1	0	0	70	27	13	3	2	0	4	4	0	57	24
93	0	42	110	60	76.6667	11	33.1	4	3	7.24	23	86	100	1	138	5	15.2	43.3	2.5	1	22.41	26.3	201	2080	0.4	10	20	0	0	90	74	0	0	0	0	1	0	0	75	40	13	4	0	0	3	4	2	75	39
94	0	118	79	42	54.3333	20	32.3	6	3	7.13	27.5	39	40	1	142	2.9	13.7	26.5	1.1	0	33.19	51.7	137	3740	1	20	10	0	10	60	25	0	0	0	0	1	0	0	60	32	13	4	1	0	4	4	0	47	29
95	0	124	71	46	54.3333	18	32.8	4	3	7.1	34.9	70.8	80	1	148	2	16.3	45.3	3.9	1	16.55	34	172	2000	0.3	20	10	0	7.5	80	58	0	0	0	0	1	0	0	72	41	15	4	0	0	4	4	3	72	40
96	1	58	65	52	56.3333	19	32.5	3	3	7.4	21.2	91.2	60	1	146	2.8	14.9	14	0.2	0	2.35	36.5	94	5710	0.5	20	0	0	6	56	74	0	0	0	0	1	0	0	78	31	13	3	2	0	4	4	0	78	31
97	1	49	98	52	67.3333	20	33	3	3	7.266	36.4	91.6	60	1	131	3.9	23.2	13.3	0.3	0	19.73	34.7	281	4120	0.9	20	0	0	4	70	72	0	0	0	0	1	0	0	63	31	11	3	0	0	4	4	0	63	31
98	1	49	54	43	46.6667	16	32.9	3	3	7.462	27.3	169.1	30	1	136	2.6	20.2	21.9	0.7	0	7.53	41.7	179	5110	0.5	12.5	0	0	0	70	63	0	0	0	0	1	0	0	68	26	7	0	0	0	3	4	0	68	26
99	1	168	0	0	0	8	33.1	3	3	7.299	25.9	167.1	30	1	135	5.1	14	18	0.6	0	20.48	47.8	270	3040	0.4	20	20	0	8	45	47	0	0	0	0	1	0	0	77	30	8	0	0	0	4	4	0	77	30
100	0	114	79	44	55.6667	26	33	3	3	7.328	29.7	141.2	40	1	134	3.3	16.5	27.5	1.3	0	11.12	37.4	167	3390	0.6	15	20	0	0	70	55	0	0	0	0	1	0	0	59	25	9	1	0	0	3	4	1	59	25
101	1	130	80	44	56	28	32.8	4	3	7.018	29.9	55.7	80	1	134	2.9	13.1	7.7	0.5	0	29.58	38.2	260	6440	0.3	15	0	0	0	70	43	0	0	0	0	1	0	0	71	32	11	4	0	0	3	4	0	71	31
102	0	114	83	53	63	20	32.8	6	3	7.338	32.5	99.1	30	1	142	3.2	17.6	21.5	0.6	0	6.5	37.1	139	2120	0.7	20	15	0	0	56	64	0	0	0	0	1	0	0	58	22	10	1	1	0	4	4	0	45	19
103	0	125	80	54	62.6667	15	32.9	3	3	7.16	22.2	99	40	1	135	2.3	16.2	80.2	5.8	1	4.84	19.3	170	235	0.3	20	10	0	4	70	61	0	0	0	0	1	0	0	82	40	14	2	0	0	4	4	4	82	40
104	0	0	0	0	0	11	32.6	3	3	7.222	26.6	76.6	40	1	130	6.4	20	20.4	0.4	0	17.62	37.5	257	5180	0.5	20	10	0	10	55	53	0	0	0	0	1	0	0	75	34	11	3	0	0	4	4	0	75	34
105	0	39	65	48	53.6667	29	33.1	6	3	7.429	20	163.3	30	1	139	3.1	24.6	11.9	0.6	0	8.24	39.6	219	5500	1.2	12.5	0	0	0	73	56	0	0	0	0	1	0	0	69	25	8	0	0	1	3	4	0	56	22
106	0	68	56	43	47.3333	16	32.6	6	3	7.291	26.9	102	40	1	135	2.7	23.2	11.1	0.7	0	12.82	40.7	228	9170	0.3	20	10	0	0	55	60	0	0	0	0	1	0	0	68	27	10	2	0	0	4	4	0	55	24
107	0	49	72	54	60	10	32.5	3	3	7.154	35.7	61.2	70	1	135	6.1	13.5	22.8	0.9	0	6.34	43.4	266	3560	1	10	0	0	0	65	53	0	0	0	0	1	0	0	66	31	11	4	0	0	3	4	0	66	31
108	1	126	84	55	64.6667	10	32.7	3	3	7.145	28.8	95.2	60	1	138	3.1	12.9	15.4	0.6	0	7.07	40.9	182	4410	0.5	10	0	0	0	65	32	0	0	0	0	1	0	0	56	26	10	3	0	0	3	4	0	56	26
109	0	155	72	52	58.6667	29	32.9	6	3	7.364	22.6	152.3	30	1	137	6	17.8	22.8	0.9	0	12.26	31.9	142	5040	0.6	12.5	0	0	0	65	74	0	0	0	0	1	0	0	68	28	8	0	1	0	3	4	0	55	25
110	1	125	75	59	64.3333	10	32.3	6	3	7.297	23.2	130.6	30	1	135	2.2	14	24.8	1	0	19.5	39.2	160	6210	0.7	15	15	0	0	50	47	0	0	0	0	1	0	0	63	28	7	0	0	0	3	4	0	50	25
111	0	122	100	77	84.6667	15	32.5	3	3	7.196	25.7	170.5	40	1	144	2.9	16	22.6	1.2	0	21.66	50.1	168	3748	0.5	20	0	0	0	64	41	0	0	0	0	1	0	0	58	25	9	0	0	0	4	4	1	58	25
112	1	127	83	63	69.6667	26	32.8	3	3	7.289	27.7	116.2	30	1	136	1.9	21.1	8.9	0.5	0	37.32	26.7	266	5040	0.3	20	0	0	8	36	50	0	0	0	0	1	0	0	60	31	9	1	0	0	4	4	0	60	31
113	1	47	97	72	80.3333	18	33	3	3	7.33	23	81	80	1	135	3.6	19.2	13.9	0.8	0	7.33	32.6	183	4205	0.4	20	20	0	8	60	81	0	0	0	0	1	0	0	69	26	11	3	0	0	4	4	0	69	26
114	0	54	104	78	86.6667	10	32.3	4	3	7.334	26.8	164.4	30	1	137	2.7	20.4	12.6	0.4	0	10.6	41	158	2860	1	0	0	0	0	60	47	0	0	0	0	1	0	0	50	24	4	0	0	0	0	4	0	50	23
115	0	0	0	0	0	22	33.1	3	3	7.224	31.4	85.2	80	1	135	3.7	16.9	25.6	0.7	0	11.08	40.9	143	3430	0.6	30	0	0	0	70	70	0	0	0	0	1	0	0	83	33	12	3	1	0	4	4	0	83	33
116	0	65	90	52	64.6667	22	32.7	3	3	7.166	26.8	60.7	50	1	137	2.9	11.3	19.5	1	0	21.01	44.3	191	2610	0.6	12.5	0	0	0	70	42	0	0	0	0	1	0	0	67	27	10	3	0	0	3	4	0	67	27
117	0	111	71	41	51	22	33.1	4	3	7.09	27.9	42	97	1	133	2.4	10.4	32.5	2	0	20.28	44.6	127	3465	3.1	20	15	0	12	65	35	0	0	0	0	1	0	0	66	35	17	4	1	2	4	4	2	66	34
118	0	126	65	45	51.6667	24	32.7	3	3	7.279	28.7	147.9	90	1	132	3.5	12.9	13.8	1.3	0	27.58	36.6	202	3140	0.9	20	15	0	0	70	54	0	0	0	0	1	0	0	74	27	12	3	0	0	4	4	1	74	27
119	1	56	102	77	85.3333	15	33	4	3	7.454	24.1	156.1	40	1	133	3.1	20	24	0.4	0	13.75	31	243	4305	0.5	10	0	0	0	64	48	0	0	0	0	1	0	0	47	21	8	1	0	0	3	4	0	47	20
120	0	64	91	63	72.3333	15	31.2	3	3	7.245	27.8	157.4	30	1	146	3.3	17.2	11.3	0.6	0	16.63	41.3	253	4090	0.5	17.5	0	0	0	58	59	0	0	0	0	1	0	0	56	25	8	0	0	0	4	4	0	56	25
121	0	59	97	59	71.6667	15	32	3	3	7.11	5	176	30	1	137	3.8	21.6	6.3	0.4	0	10.53	39.1	186	4830	0.6	0	0	0	0	70	24	0	0	0	0	1	0	0	45	22	4	0	0	0	0	4	0	45	22
122	0	109	95	44	61	15	33.1	3	3	7.23	29	91	35	1	142	4.3	19.2	22.3	1	0	15.95	29.4	299	2960	0.2	17.5	0	0	0	60	66	0	0	0	0	1	0	0	58	27	10	2	0	0	4	4	0	58	27
123	0	52	95	53	67	10	32.9	3	3	7.256	24.8	160.7	25	1	136	6	20.3	16.4	0.6	0	14.75	43.2	157	2810	0.6	15	0	0	4	65	56	0	0	0	0	1	0	0	55	28	7	0	0	0	3	4	0	55	28
124	1	139	82	52	62	13	33	4	3	7.395	33.8	136.1	30	1	167	2.7	19.6	22.4	0.8	0	6.33	35.2	105	5600	0.1	10	15	0	8	50	60	0	0	0	0	1	0	0	63	26	9	0	1	0	4	4	0	63	25
125	1	110	89	57	67.6667	15	33.1	3	3	7.393	31	94.3	80	1	134	2.7	20.2	20.5	0.9	0	17.5	31.6	241	3690	0.4	20	0	0	4	54	55	0	0	0	0	1	0	0	56	26	11	3	0	0	4	4	0	56	26
126	0	119	69	46	53.6667	18	32.8	3	3	7.243	28.5	139.2	60	1	129	3.2	10.1	15.4	1.2	0	4.44	34.9	131	3120	0.5	15	20	0	2	65	63	0	0	0	0	1	0	0	69	29	12	2	1	0	4	4	1	69	29
127	1	134	81	44	56.3333	13	33.1	3	3	7.517	26	106.7	50	1	129	3.1	28.1	84.2	1.8	1	2.32	36.7	133	2340	1.2	30	20	0	10	40	59	0	0	0	0	1	0	0	64	33	13	2	1	1	4	4	1	64	33
128	0	53	182	101	128	12	33.8	4	3	7.526	23	124	40	1	142	3.5	16.3	10.2	0.5	0	8.18	40	137	4890	1	20	10	0	0	80	41	0	0	0	0	1	0	0	50	22	10	1	1	0	4	4	0	50	21
129	1	64	97	52	67	12	32.1	3	3	7.464	28.4	79.8	30	1	139	3	19.8	19.5	0.3	0	13.42	33.2	214	2830	0.3	7.5	7.5	0	0	75	67	0	0	0	0	1	0	0	57	26	9	2	0	0	3	4	0	57	26
130	1	124	58	44	48.6667	11	32.8	3	3	7.375	27.8	86.8	30	1	137	4.6	17.5	17.8	0.6	0	11.35	40.2	173	2620	0.9	10	12.5	0	4	65	73	0	0	0	0	1	0	0	73	26	9	2	0	0	3	4	0	73	26
131	0	124	198	97	130.667	12	33	3	3	7.218	43.8	102.2	40	1	145	3.7	18.5	15.7	1.2	0	4.95	21.1	56	4570	1.1	20	10	0	12	70	51	0	0	0	0	1	0	0	53	26	13	2	2	0	4	4	1	53	26
132	1	48	77	56	63	10	33	3	3	7.54	23.3	135.2	30	1	141	2.4	21.2	6.5	0.4	0	14	36.8	250	2310	0.7	15	0	0	0	48	44	0	0	0	0	1	0	0	55	27	7	0	0	0	3	4	0	55	27
133	0	46	53	40	44.3333	12	32.4	3	3	7.194	28.2	151.8	40	1	131	6.7	12.2	16.4	2.1	1	21.79	23.2	225	1101	0.3	20	20	0	20	60	75	0	0	0	0	1	0	0	81	43	11	1	0	0	4	4	2	81	43
134	1	56	66	29	41.3333	11	32.7	3	3	7.121	26	174.3	30	1	171	2.5	23.6	15.7	1.1	0	28.14	32	174	9750	1.6	15	0	0	26	65	38	0	0	0	0	1	0	0	60	32	9	0	0	1	4	4	0	60	32
135	1	80	199	126	150.333	12	32.4	4	3	7.501	33.6	82.5	30	1	130	4.5	16.6	71.2	12.6	0	16.68	30.1	180	155	0.4	0	0	0	0	70	39	0	0	0	0	1	0	1	58	28	10	2	0	0	0	4	4	58	27
136	0	158	138	98	111.333	28	38.1	3	3	7.481	30	95	30	1	139	4.1	22.9	22.7	0.8	0	18.65	37.1	269	1670	0.9	7.5	0	0	0	68	59	0	0	0	0	1	0	0	49	22	8	1	0	0	3	4	0	49	22
137	1	114	75	38	50.3333	13	33	3	3	7.59	39.4	100.9	40	1	144	2.6	23.1	14.1	1	0	26.86	35.4	270	4110	0.3	7.5	10	0	0	63	81	0	0	0	0	1	0	0	67	29	9	2	0	0	3	4	0	67	29
138	0	expire			0																																		.	.	.	.	.	.	.	.	.	.	.
139	0	59	204	116	145.333	13	32.2	3	3	7.26	41.9	93.6	30	1	135	3.8	23.4	12.4	0.6	0	11.54	46.3	179	3080	0.5	0	0	0	0	60	71	0	0	0	0	1	0	0	57	27	5	1	0	0	0	4	0	57	27
140	0	66	200	86	124	26	33.1	4	3	7.24	31.8	109.8	50		141	3.3	16.2	20.1	0.7	0	11.18	36	182	3305	0.4	0	0	0	4	65	64	0	0	0	0	1	0	0	57	28	9	2	0	0	3	4	0	57	27
141	1	124	147	92	110.333	12	33	4	3	7.354	26.8	188.2	30	1	135	3.1	16	14.8	0.3	0	44.06	39.2	418	2040	0.2	19	0	0	6	55	26	0	0	0	0	1	0	0	48	25	8	0	0	0	4	4	0	48	24
142	0	41	95	47	63	11	34	3	3	7.421	29.6	116.7	60	1	141	2.9	19.5	9.3	0.4	0	6.07	33.6	161	5045	0.4	15	7.5	0	8	80	49	0	0	0	0	1	0	0	58	27	10	3	0	0	3	4	0	58	27
143	0	56	182	117	138.667	11	32.9	5	3	7.371	27.9	186.4	40	1	144	3.3	18.9	25.2	0.6	0	20.12	44.8	226	2600	0.5	5	0	0	6	68	38	0	0	0	0	1	0	0	46	23	7	0	0	0	3	4	0	46	21
144	1	65	151	112	125	12	32.3	3	3	7.3	30.7	117.7	35	1	129	5.5	16.1	8.7	0.4	0	23.38	41.5	198	2720	0.6	5	0	0	10	50	47	0	0	0	0	1	0	0	56	29	9	1	0	0	4	4	0	56	29
145	0	141	73	39	50.3333	19	33	6	3	7.246	29.5	55.2	97	1	134	3.4	17.7	24.5	1.4	1	12.98	40	142	3380	0.5	10	15	0	10	70	65	0	0	0	0	1	0	0	67	32	14	4	1	0	4	4	1	54	29
146	0	46	166	104	124.667	19	32.5	3	3	7.289	29.8	99.2	60	1	139	5.8	20.5	39	1.7	1	6.76	50.7	162	4910	0.6	25	0	0	20	75	63	0	0	0	0	1	0	0	64	33	12	3	0	0	4	4	1	64	33
147	0	124	71	37	48.3333	20	32.3	3	3	7.141	33.7	76.9	100	1	146	2.9	14.2	40.3	4.1	1	4.4	49.6	107	1120	2.9	25	0	0	35	80	46	0	0	0	0	1	0	0	75	41	18	4	1	2	4	4	3	75	41
148	0	66	154	97	116	18	33.8	4	3	7.237	41	88.8	75	1	142	4.1	13.9	19.1	0.9	0	16.94	45.2	206	7250	0.7	10	0	0	8	70	56	0	0	0	0	1	0	0	56	28	11	3	0	0	4	4	0	56	27
149	1	0	0	0	0	11	32.8	8	3	7.393	26.4	92.5	50	1	131	2.8	15.2	11.5	0.5	0	13.13	38.6	186	6740	0.7	20	10	0	6	55	63	0	0	0	0	1	0	0	83	32	11	3	0	0	4	4	0	70	27
150	0	64	93	64	73.6667	18	32.7	3	3	7.271	33.6	122.4	30	1	135	4.1	18.4	20.7	1	0	19.49	45.3	233	4845	0.6	10	0	0	2	78	48	0	0	0	0	1	0	0	55	21	7	0	0	0	3	4	0	55	21
151	1	42	200	128	152	10	33	3	3	7.58	25	84	60	1	137	2.8	17.7	24.9	1	0	10.55	34.4	185	3070	1.5	0	0	0	0	60	58	0	0	0	0	1	0	0	58	29	8	3	0	1	0	4	0	58	29
152	0	120	77	55	62.3333	12	31.2	3	3	7.27	45.4	113.7	60	1	135	3.3	20.8	12.4	0.5	0	3.4	40	220	3325	0.6	15	10	0	0	60	39	0	0	0	0	1	0	0	50	26	10	3	0	0	3	4	0	50	26
153	0	28	159	91	113.667	15	32.4	7	3	7.278	23.1	123.1	40	1	139	3.2	11.5	32.2	0.9	0	17.01	43.8	201	2685	0.4	0	0	0	0	80	39	0	0	0	0	1	0	0	61	24	5	1	0	0	0	4	0	48	20
154	0	0	0	0	0	12	33.1	3	3	7.006	36	70.7	100	1	141	2.8	9.1	38.4	1.2	0	21.89	44.8	203	4080	1	20	20	0	30	75	47	0	0	0	0	1	0	0	92	36	13	4	0	0	4	4	1	92	36
155	0	50	80	50	60	12	32.9	3	3	7.34	27.3	110.8	40	1	140	3.2	17.7	13.5	0.8	0	21.53	44.3	222	4925	0.8	0	0	0	6	70	75	0	0	0	0	1	0	0	67	28	9	2	0	0	3	4	0	67	28
156	0	102	70	41	50.6667	18	32	3	3	7.142	34	94.8	40	1	133	2.6	11.3	41.3	2.3	1	17.07	38.8	106	2080	0.8	20	10	0	20	65	47	0	0	0	0	1	0	0	65	31	13	2	1	0	4	4	2	65	31
157	0	58	90	66	74	12	33.1	4	3	7.314	29.4	169.9	30	1	138	3	16.2	27.8	1	0	25.47	39.4	333	3970	0.8	10	0	0	0	62	58	0	0	0	0	1	0	0	64	24	7	0	0	0	3	4	0	64	23
158	0	131	93	64	73.6667	14	32.9	6	3	7.237	39	169	90	1	140	3.9	19.9	18.7	1.2	0	24.69	54.6	233	7540	0.5	0	0	0	8	80	33	0	0	0	0	1	0	0	53	26	10	2	0	0	3	4	1	40	23
159	0	expire			0																																		.	.	.	.	.	.	.	.	.	.	.
160	1	41	67	32	43.6667	11	33	6	3	7.338	33.1	159.4	30	1	137	3.4	20.6	12.9	0.4	0	15.78	32.4	136	2530	0.9	0	0	0	8	56	50	0	0	0	0	1	0	0	54	28	9	0	1	0	4	4	0	41	25
161	1	162	94	59	70.6667	12	33	3	3	7.21	29.4	105.9	60	1	151	2.6	13.9	18.9	0.9	0	18.82	48.5	139	6260	0.8	0	0	0	25	54	34	0	0	0	0	1	0	0	63	27	12	3	1	0	4	4	0	63	27
162	0	40	80	57	64.6667	17	32.5	3	3	7.223	38.4	180.1	60	1	132	9.6	19.8	33.8	1.4	1	17	47.3	131	3325	0.7	10	0	0	0	70	58	0	0	0	0	1	0	0	61	33	11	2	1	0	3	4	1	61	33
163	0	45	80	48	58.6667	12	33.7	4	3	7.409	29.5	128.9	60	1	135	3.2	19.8	20	1.1	0	20.03	31.1	69	2305	0.3	0	0	0	4	70	72	0	0	0	0	1	0	0	63	29	11	2	2	0	3	4	0	63	28
164	1	56	70	40	50	21	33.2	3	3	7.18	45	57	80	1	123	5.3	21.7	32.6	1.3	1	14.36	33.9	142	1560	0.7	20	20	0	10	75	39	0	0	0	0	1	0	0	64	26	14	4	1	0	4	4	1	64	26
165	0	34	98	52	67.3333	15	31.8	3	3	7.24	24.9	124.3	60	1	135	2.1	28.2	61.6	5.8	0	12.39	25.9	142	1310	0.4	15	10	0	0	55	58	0	0	0	0	1	0	1	70	44	14	2	1	0	3	4	4	70	44
166	0	188	74	53	60	12	32.4	6	3	7.337	27	145.7	30	1	138	2.8	22.5	9.4	0.6	0	14.48	41.5	173	5210	1.2	0	7.5	0	0	80	55	0	0	0	0	1	0	0	60	25	6	0	0	1	1	4	0	47	22
167	0	110	60	41	47.3333	18	32	3	3	7.49	29	127	30	1	152	2.3	22.2	31.3	1.4	1	18.19	45.9	172	5095	1	0	20	0	20	70	57	0	0	0	0	1	0	0	68	29	9	0	0	0	4	4	1	68	29
168	0	69	91	56	67.6667	24	31.6	3	3	7.503	17.5	70.3	50	1	133	3.9	16	23.3	1.9	1	4.25	32.8	47	500	1.9	0	0	0	4	80	52	0	0	0	0	1	0	0	62	28	17	3	3	1	3	4	3	62	28
169	0	0	0	0	0	20	32.8	3	3	7.108	61.8	65.3	40	1	135	3.4	15.6	27.5	1.2	0	12.91	43.3	192	2520	0.6	0	15	0	20	58	67	0	0	0	0	1	0	0	86	33	12	3	0	0	4	4	1	86	33
170	1	68	66	57	60	12	32.9	6	3	7.58	20	294	50	1	131	2.7	20.6	9.4	0.6	0	19.7	31.9	162	5387	1.6	0	0	0	20	42	38	0	0	0	0	1	0	0	56	22	9	0	0	1	4	4	0	43	19
171	0	70	121	56	77.6667	24	33	3	3	7.242	33.3	209.2	60	1	135	5.9	10.1	30.6	2.4	1	7.64	43.3	184	3300	0.6	10	0	0	16	85	63	0	0	0	0	1	0	0	65	32	11	1	0	0	4	4	2	65	32
172	0	146	80	65	70	10	32.9	6	3	7.322	22.4	110.2	70	1	140	3.1	22.7	19.5	0.8	0	19.64	35.4	245	2130	0.7	15	0	0	16	60	58	0	0	0	0	1	0	0	57	28	11	3	0	0	4	4	0	44	25
173	0	159	70	40	50	14	33.5	3	3	7.12	24	70	100	1	139	3.9	14.8	22.9	2	1	27.84	50	252	2170	0.3	0	20	0	10	80	38	0	0	0	0	1	0	0	58	37	14	4	0	0	4	4	2	58	37
[truncated: 1 more columns]

## Sheet: score 48hr
Number	Sex	VITALS								ARTERIAL BLOOD GAS					CHEM-7						CBC			MISC METRICS							CHRONIC HEALTH								ICU Score									ICU score, GCS before sedation
		HR	BP			RR	Temp	GCS		pH	pCO2	pO2	FiO2	Mechanical ventilation or CPAP	Na	K	CO2	BUN	SCr	Acute renal failure	WBC	Hct	Plt	Urine output	Bilirubin	Vasopressors					Age	Chronic disease			Type of admission			Does this patient have severe organ system insufficiency or is immunocompromised ?	SAPS II	APACHE II	SOFA							SAPS II	APACHE II
			SBP	DBP	MAP			Before sedation	GCS																	Dopamine	Dobutamine	Epinephrine	Norepinephrine	Weight		Metastic cancer	Hematologic malignancy	AIDS	Scheduled (elective) surgical	Medical	Unscheduled (emergency) surgical				Total	Respiratory	Coagulation	Hepatic	Cardiovascular	Neurological	Renal
1	0	expire			0																																		.	.	.	.	.	.	.	.	.	.	.
2	1	76	61	31	41	15	33.6	3	3	7.156	38.8	49.7	95	1	134	5.5	12	35.9	2.2	1	17.37	31.5	147	102	0.5	20	20	0	10	61	76	0	0	0	0	1	0	0	98	39	17	4	1	0	4	4	4	98	39
3	0	125	96	53	67.3333	20	33.1	4	3	7.277	29.7	137.6	40	1	138	3	19	6.1	0.7	0	13.15	44.2	125	3170	1.2	20	20	0	4	75	58	0	0	0	0	1	0	0	57	24	11	1	1	1	4	4	0	57	23
4	0	71	168	92	117.333	19	33.1	4	3	7.322	38	133.7	30	1	110	3	17.4	6.9	0.5	0	18.39	40.7	194	2740	0.9	15	0	0	0	83	44	0	0	0	0	1	0	0	53	26	7	0	0	0	3	4	0	53	25
5	0	112	94	51	65.3333	8	33.1	6	3	7.233	28.8	120.5	30	1	133	4.9	13.9	22.6	1.7	0	7.26	22.3	105	2430	0.5	20	20	0	8	50	72	0	0	0	0	1	0	0	64	32	11	1	1	0	4	4	1	51	29
6	1	71	94	60	71.3333	14	33.1	3	3	7.276	27.2	90	85	1	136	5	9.5	31.8	1.1	0	26.78	35.1	126	1385	0.6	20	0	0	8	77	65	0	0	0	0	1	0	0	76	26	12	3	1	0	4	4	0	76	26
7	0	130	161	119	133	12	32.8	4	3	7.386	35.1	173.2	35	1	138	4.9	19.5	8	0.6	0	15.15	36.3	200	2090	1.3	0	0	0	0	74	28	0	0	0	0	1	0	0	42	20	5	0	0	1	0	4	0	42	19
8	0	154	106	59	74.6667	22	33	8	3	7.398	29.7	137.9	40	1	140	4.2	13.8	9.1	0.6	0	5.81	39.5	202	3110	1.2	10	0	0	0	75	58	0	0	0	0	1	0	0	55	20	9	1	0	1	3	4	0	42	15
9	1	67	112	59	76.6667	25	33.4	3	3	7.347	28.2	147.2	30	1	137	3.3	16.1	18.7	1.1	0	24.2	25.2	276	3615	0.3	20	0	0	8	50	38	0	0	0	0	1	0	0	46	22	8	0	0	0	4	4	0	46	22
10	1	131	81	53	62.3333	23	33	3	3	7.315	28	102.6	30	1	137	3.4	17.2	6.3	0.5	0	21.54	32.7	225	3620	0.7	20	10	0	6	53	34	0	0	0	0	1	0	0	53	25	9	1	0	0	4	4	0	53	25
11	0	expire			0																																		.	.	.	.	.	.	.	.	.	.	.
12	1	75	72	25	40.6667	17	33	6	3	7.265	35.4	142.8	90	1	136	4.2	13.2	34.2	2	1	17.76	24.7	124	100	0.8	20	20	0	0	50	71	0	0	0	0	1	0	0	84	37	16	3	1	0	4	4	4	71	34
13	1	123	93	36	55	14	33	4	3	7.348	25.3	178.5	40	1	144	3	11.4	5	0.6	0	18.77	33.8	219	3805	0.9	20	0	0	0	50	22	0	0	0	0	1	0	0	53	20	8	0	0	0	4	4	0	53	19
14	0	116	99	63	75	15	33	6	3	7.282	30.2	190.2	60	1	153	4.4	10.6	27.5	1.5	0	11.38	48.3	60	3585	1	17.5	7.5	0	0	85	59	0	0	0	0	1	0	0	63	27	12	1	2	0	4	4	1	50	24
15	0	117	162	84	110	27	34.1	3	3	7.279	31.9	150.9	40	1	143	4.7	19.3	14	1	0	15.45	36.2	108	3020	0.5	20	20	0	0	65	35	0	0	0	0	1	0	0	41	21	10	1	1	0	4	4	0	41	21
16	1	124	172	105	127.333	23	36.3	3	3	7.353	33.5	141.2	50	1	150	4.6	18.2	40.9	2.9	1	18.53	23.7	89	2250	0.7	15	15	0	0	74	25	0	0	0	0	1	0	0	52	26	13	2	2	0	3	4	2	52	26
17	0	128	105	45	65	25	38.2	3	8	7.443	22.2	58.1	35	1	140	4.2	17.5	10.6	0.8	0	18	36.4	137	5540	1.2	20	20	0	0	80	34	0	0	0	0	1	0	0	35	16	12	3	1	1	4	3	0	35	16
18	0	53	173	95	121	12	33.4	3	3	7.406	36.7	150.5	30	1	130	4.8	21.3	20.4	0.7	0	18.97	36	220	3560	0.7	20	0	0	0	74	63	0	0	0	0	1	0	0	52	23	8	0	0	0	4	4	0	52	23
19	1	130	97	15	42.3333	15	32.9	4	3	7.363	29.1	123.1	35	1	149	3.4	22.1	27.1	0.6	0	11.78	32.7	245	2740	0.5	15	5	0	0	75	51	0	0	0	0	1	0	0	55	23	8	1	0	0	3	4	0	55	22
20	0	67	176	87	116.667	11	37.3	3	3	7.397	25	115.4	40	1	137	4	22.8	8	0.6	0	16.5	34.8	246	3560	1.9	15	10	0	0	70	43	0	0	0	0	1	0	0	47	18	10	2	0	1	3	4	0	47	18
21	1	67	99	45	63	21	33	3	3	7.388	19.2	82.1	40	1	140	4	16.2	20.8	1.1	0	9.31	32.2	116	2595	1.1	0	5	0	0	43	72	0	0	0	0	1	0	0	58	23	9	2	1	0	2	4	0	58	23
22	1	137	185	108	133.667	29	38	3	3	7.445	26.3	76.2	30	1	152	2.6	24.8	8.9	0.4	0	13.73	33.7	170	4460	0.5	0	0	0	0	65	49	0	0	0	0	1	0	0	53	25	6	2	0	0	0	4	0	53	25
23	0	130	84	60	68	21	33	4	3	7.377	29.6	73	50	1	138	3.2	21	15.5	0.9	0	8.78	33.8	127	4530	1.1	15	20	0	8	82	50	0	0	0	0	1	0	0	57	23	11	3	1	0	3	4	0	57	22
24	0	137	78	63	68	13	33	6	3	7.362	26.5	94.5	35	1	138	3.7	20.3	11.9	0.8	0	13.37	35.6	189	2225	0.6	0	7.5	0	0	76	45	0	0	0	0	1	0	0	54	20	8	2	0	0	2	4	0	41	17
25	1	133	71	46	54.3333	14	34.1	3	3	7.406	34.2	158.6	30	1	146	4.1	21.7	12	0.7	0	5.02	39.1	161	4720	0.9	20	0	0	6	44	21	0	0	0	0	1	0	0	48	17	8	0	0	0	4	4	0	48	17
26	0	66	153	78	103	10	35.3	3	3	7.362	26.2	172.7	40	1	140	4.3	18.7	20.5	0.6	0	15.8	36	175	3210	0.9	15	0	0	4	50	76	0	0	0	0	1	0	0	59	23	7	0	0	0	3	4	0	59	23
27	0	39	162	87	112	12	34.1	7	3	7.451	27.5	101.9	25	1	141	3.5	22.6	16.6	0.9	0	16.75	41.5	131	3200	0.7	20	0	0	0	70	54	0	0	0	0	1	0	0	56	22	9	0	1	0	4	4	0	43	18
28	0	116	65	51	55.6667	25	34	7	3	7.394	26.9	78.1	50	1	149	3.1	26.1	14	0.8	0	15.52	41	187	3860	0.4	20	20	0	10	75	69	0	0	0	0	1	0	0	67	27	11	3	0	0	4	4	0	54	23
29	1	138	0	0	0	10	34	3	3	7.406	28.1	130.2	60	1	145	3.4	21.6	37.5	1.6	1	20.37	27.3	311	4260	0.4	30	30	1	0	80	42	0	0	0	0	1	0	0	72	31	11	2	0	0	4	4	1	72	31
30	0	130	168	89	115.333	8	33.2	6	3	7.254	32.7	100.3	25	1	139	4.4	21.5	25.3	1.6	1	9.83	33.8	150	3140	0.6	20	20	0	6	65	59	0	0	0	0	1	0	0	49	29	11	1	1	0	4	4	1	36	26
31	0	62	157	115	129	6	32.9	6	3	7.328	30	127.9	25	1	137	4	24.2	4.4	0.5	0	10.71	36.9	169	2990	0.6	0	5	0	0	65	27	0	0	0	0	1	0	0	40	24	6	0	0	0	2	4	0	27	21
32	1	109	70	42	51.3333	10	34.1	3	3	7.321	30.3	116.7	50	1	150	4.7	20.1	39.1	1.2	0	12.66	28.4	122	2235	0.6	20	20	0	8	65	79	0	0	0	0	1	0	0	66	29	12	2	1	0	4	4	1	66	29
33	1	164	66	38	47.3333	15	34.1	6	3	7.271	26.5	71.7	50	1	142	3.6	20.5	33.8	1.6	1	9.16	33.7	119	1385	1.2	20	20	6	0	50	56	0	0	0	0	1	0	0	74	31	14	3	1	1	4	4	1	61	28
34	0	130	56	48	50.6667	10	34.1	3	3	7.083	28	57.1	60	1	143	3.4	13.8	26.8	1.3		2.69	37.5	248	1950	0.3	20	10	10	8	67	66	0	0	0	0	1	0	0	78	32	13	4	0	0	4	4	1	78	32
35	1	122	75	50	58.3333	22	33.2	4	3	7.331	30.3	63.8	50	1	139	2.9	26.4	12.3	0.6	0	13.61	38.8	111	2435	0.8	20	0	0	6	50	63	0	0	0	0	1	0	0	65	25	12	3	1	0	4	4	0	65	24
36	1	120	94	69	77.3333	9	32.9	10	3	7.314	34.4	151.8	60	1	142	4.3	24.4	7.7	0.4	0	14.66	35	188	2345	0.4	20	20	0	20	50	46	0	0	0	0	1	0	0	54	26	10	2	0	0	4	4	0	35	19
37	0	57	32	20	24	10	33.2	3	3	7.148	31.8	141.9	30	1	143	2.9	16.6	19.9	1	0	13.18	31	160	1700	0.5	20	20	0	8	58	58	0	0	0	0	1	0	0	66	30	8	0	0	0	4	4	0	66	30
38	0	133	123	33	63	32	33	3	3	7.322	32.9	140	25	1	139	3.9	24.2	8.8	0.7	0	14.32	43.9	188	2245	0.8	0	0	0	0	60	34	0	0	0	0	1	0	0	42	21	5	0	0	0	1	4	0	42	21
39	0	0	30	10	16.6667	27	32.7	6	3	7.268	31.9	95.6	70	1	130	3.5	21.8	7.9	0.4	0	11.03	42.8	170	3235	0.8	10	10	0	0	65	28	0	0	0	0	1	0	0	65	30	10	3	0	0	3	4	0	52	27
40	0	139	75	39	51	6	33	8	3	7.376	25.6	81.4	21	1	142	3.5	21.9	15.7	0.5	0	11.82	30.2	211	2765	0.3	15	10	0	2	68	51	0	0	0	0	1	0	0	54	24	8	1	0	0	3	4	0	41	19
41	0	expire			0																																		.	.	.	.	.	.	.	.	.	.	.
42	1	110	96	48	64	11	33.2	3	3	7.34	28.6	117.9	30	1	131	3.8	18.1	20.4	1.1	0	7.38	27.3	131	2155	0.4	10	10	0	0	70	72	0	0	0	0	1	0	0	61	26	9	1	1	0	3	4	0	61	26
43	0	expire			0																																		.	.	.	.	.	.	.	.	.	.	.
44	1	123	86	62	70	25	33.1	3	3	7.447	29.4	178.8	30	1	141	2.8	23.7	12.4	0.5	0	11.84	32.1	221	3210	0.3	20	17.5	0	0	55	46	0	0	0	0	1	0	0	57	23	8	0	0	0	4	4	0	57	23
45	0	expire			0																																		.	.	.	.	.	.	.	.	.	.	.
46	1	180	78	57	64	10	34	3	3	7.382	28.1	107.9	30	1	139	4.9	22.2	17.3	1.3	0	6.36	20.4	98	2313	0.6	20	15	0	0	58	44	0	0	0	0	1	0	0	57	22	12	1	2	0	4	4	1	57	22
47	0	126	64	35	44.6667	10	33	3	3	7.33	37.8	156.1	30	1	141	3.4	23.3	7	0.5	0	16.68	38.7	210	2510	0.3	15	0	0	0	70	47	0	0	0	0	1	0	0	62	27	7	0	0	0	3	4	0	62	27
48	0	109	91	52	65	34	34.3	3	3	7.186	29.6	75	45	1	139	3.7	22.1	17	1	0	23.8	35	126	4270	0.5	17.5	0	0	0	60	63	0	0	0	0	1	0	0	61	24	12	3	1	0	4	4	0	61	24
49	0	159	204	125	151.333	30	33.2	4	3	7.408	26.5	87.6	40	1	139	3.5	22.5	7.3	0.5	0	14.65	43.4	198	2855	0.7	0	0	0	0	75	30	0	0	0	0	1	0	0	44	23	6	2	0	0	0	4	0	44	22
50	0	63	57	41	46.3333	15	33.1	3	3	7.368	24.9	76.6	55	1	141	3.6	15.5	12.5	0.8	0	14.81	34.5	184	3520	0.7	10	0	0	0	57	73	0	0	0	0	1	0	0	74	27	10	3	0	0	3	4	0	74	27
51	0	61	106	75	85.3333	10	33	4	3	7.352	33.8	111.7	35	1	140	3.5	19.6	20.9	1	0	8.47	44.1	188	1660	0.7	0	0	0	0	90	53	0	0	0	0	1	0	0	47	19	5	1	0	0	0	4	0	47	18
52	1	139	62	48	52.6667	16	32.4	3	3	7.305	30.9	109.7	40	1	143	4.5	14.7	17.7	1.3	0	3.12	26.3	117	3050	0.3	20	10	0	0	60	43	0	0	0	0	1	0	0	65	22	12	2	1	0	4	4	1	65	22
53	0	133	164	95	118	17	34.6	3	3	7.34	33.3	127.7	35	1	140	4.3	24	13.6	0.5	0	17.66	35.9	176	4490	1.4	20	20	0	0	50	53	0	0	0	0	1	0	0	49	22	10	1	0	1	4	4	0	49	22
54	0	126	77	50	59	10	33	4	3	7.24	16.7	99.6	30	1	126	3.7	20.9	10.8	0.9	0	14.05	31.7	259	3781	0.3	20	20	0	10	45	80	0	0	0	0	1	0	0	65	30	9	1	0	0	4	4	0	65	29
55	1	121	179	109	132.333	10	33.2	4	3	7.394	24.8	51.6	30	1	148	2.9	16.9	13.2	0.4	0	20.9	35.8	177	2910	0.3	0	0	0	0	100	26	0	0	0	0	1	0	0	55	30	7	3	0	0	0	4	0	55	29
56	0	73	90	57	68	9	33	5	3	7.31	25	127.5	30	1	130	3.2	18.9	6.2	0.5	0	7.21	28.8	154	5400	0.5	12.5	10	0	0	50	58	0	0	0	0	1	0	0	53	28	7	0	0	0	3	4	0	53	26
57	0	expire			0																																		.	.	.	.	.	.	.	.	.	.	.
58	0	138	42	31	34.6667	10	33.7	3	3	7.237	29.4	173.7	40	1	158	6.2	21.8	10.4	1.1	0	14.55	47.8	164	1785	0.7	20	20	0	10	50	43	0	0	0	0	1	0	0	66	30	8	0	0	0	4	4	0	66	30
59	0	60	184	93	123.333	15	33.1	3	3	7.314	28.6	99.8	40	1	132	4.5	21.6	25.3	1.4	1	18.04	35.5	94	2460	0.7	20	7.5	0	0	62	53	0	0	0	0	1	0	0	47	23	13	2	2	0	4	4	1	47	23
60	0	113	98	74	82	12	33.1	4	3	7.269	30.2	90.8	50	1	143	4.5	17	19.8	1.1	0	13.68	37.6	122	1245	0.4	20	15	0	0	50	81	0	0	0	0	1	0	0	67	26	12	3	1	0	4	4	0	67	25
61	0	116	76	39	51.3333	15	33.1	3	3	7.258	35	70.9	55	1	133	5.3	17.4	21.8	0.8	1	11.05	39.7	199	2320	0.7	20	20	0	0	70	42	0	0	0	0	1	0	0	59	22	11	3	0	0	4	4	0	59	22
62	1	119	99	62	74.3333	9	33	6	3	7.393	21.6	139.9	30	1	142	2.7	20.1	6.1	0.3	0	15.12	33.7	138	2690	0.4	15	20	0	0	50	27	0	0	0	0	1	0	0	46	23	8	0	1	0	3	4	0	33	20
63	0	62	68	43	51.3333	15	33.2	6	3	7.31	31.3	64.7	40	1	136	3.9	20.3	5.8	0.7	0	10.93	42.2	137	3610	0.4	20	10	0	10	60	68	0	0	0	0	1	0	0	68	26	12	3	1	0	4	4	0	55	23
64	1	162	73	56	61.6667	18	33.4	4	3	7.393	19	92.3	60	1	131	3.5	20.9	19.4	0.6	0	7.29	30.4	125	2911	0.9	20	20	0	8	65	74	0	1	0	0	1	0	0	78	26	12	3	1	0	4	4	0	78	25
65	0	62	91	48	62.3333	10	33	6	3	7.32	22.6	131.4	30	1	140	3.1	22.9	8.9	0.7	0	20.65	38.8	212	1620	1	10	0	0	0	72	36	0	0	0	0	1	0	0	48	24	7	0	0	0	3	4	0	35	21
66	0	130	78	51	60	8	33	5	3	7.372	32.6	87.8	50	1	134	4.3	20.5	18.4	0.6	0	5.57	46.1	125	1835	0.6	20	20	0	6	60	48	0	0	0	0	1	0	0	57	25	12	3	1	0	4	4	0	57	23
67	0	137	85	61	69	11	33	3	3	7.45	29.4	129.6	30	1	129	3.2	23.2	5.1	0.6	0	6.83	43.1	228	2640	0.8	12.5	0	0	0	50	54	0	0	0	0	1	0	0	54	24	7	0	0	0	3	4	0	54	24
68	0	expire			0																																		.	.	.	.	.	.	.	.	.	.	.
69	1	113	200	110	140	11	33	3	3	7.35	25.1	107	30	1	131	3.1	25.2	17.7	0.5	0	10.41	29.4	165	4100	0.9	22.5	20	0	8	65	56	0	0	0	0	1	0	0	47	28	9	1	0	0	4	4	0	47	28
70	0	49	90	63	72	10	33.9	3	3	7.459	37.6	119.1	30	1	133	4.3	28.4	8.2	0.5	0	13.25	40.7	172	2150	1.4	7.5	0	0	0	68	50	0	0	0	0	1	0	0	52	22	9	1	0	1	3	4	0	52	22
71	0	68	125	65	85	25	33	3	3	7.34	35.3	144.7	60	1	125	6.9	21.9	59.4	7.2	0	15.16	31.8	249	315	0.3	0	0	0	0	70	54	0	1	0	0	1	0	0	77	31	10	2	0	0	0	4	4	77	31
72	0	129	80	46	57.3333	12	33.1	3	3	7.394	33.8	115.7	30	1	143	4.2	19.8	11.4	0.9	0	9.47	32.1	147	3945	0.4	7.5	7.5	0	0	75	51	0	0	0	0	1	0	0	54	20	9	1	1	0	3	4	0	54	20
73	0	69	111	49	69.6667	27	34	5	3	7.326	40.5	122.7	30	1	139	4.5	23.9	11.2	0.7	0	18.2	38.5	141	2890	1	15	7.5	0	0	67	47	0	0	0	0	1	0	0	47	21	8	0	1	0	3	4	0	47	19
74	1	132	105	49	67.6667	11	34	3	3	7.325	22.5	170.1	30	1	135	3.3	17.1	6.7	0.5	0	10.99	33.9	184	4150	0.3	20	15	0	8	53	35	0	0	0	0	1	0	0	45	23	8	0	0	0	4	4	0	45	23
75	0	130	61	47	51.6667	22	33.2	4	3	7.39	35	157	30	1	135	3.6	21.8	10.3	0.6	0	11.29	39.8	176	3480	0.2	7.5	0	0	0	65	39	0	0	0	0	1	0	0	55	18	7	0	0	0	3	4	0	55	17
76	0	69	81	55	63.6667	11	33.1	3	3	7.429	27.9	96.1	30	1	139	4.2	16.6	19	0.7	0	14.27	35.4	187	2475	0.6	20	0	0	0	60	80	0	0	0	0	1	0	0	66	25	9	1	0	0	4	4	0	66	25
77	0	61	124	95	104.667	15	33.2	3	3	7.36	32.2	155.6	40	1	134	4.3	23	8.5	0.6	0	24.75	46.9	210	1750	0.3	0	0	0	0	72	42	0	0	0	0	1	0	0	50	19	5	1	0	0	0	4	0	50	19
78	0	71	110	80	90	10	34	6	3	7.24	44	83.3	80	1	144	4.1	27.5	32	0.8	0	13.24	37.1	143	5000	0.6	20	0	0	4	58	59	0	0	0	0	1	0	0	54	23	12	3	1	0	4	4	0	41	20
79	1	127	92	67	75.3333	20	33.2	3	3	7.464	25.4	220.2	40	1	136	3.2	19.2	8.3	0.5	0	17.43	42.3	225	3990	0.9	20	0	0	6	57	39	0	0	0	0	1	0	0	50	20	8	0	0	0	4	4	0	50	20
80	0	120	62	49	53.3333	11	33.3	3	3	7.407	23.3	97.6	25	1	134	3.7	21.3	7	0.4	0	8.76	36.9	111	4560	0.6	15	0	0	0	65	38	0	0	0	0	1	0	0	55	21	9	1	1	0	3	4	0	55	21
81	1	136	106	58	74	28	33.2	3	3	7.392	28.5	88.1	30	1	140	4	28.4	9.4	0.3	0	15.87	31.7	188	2500	0.3	20	0	0	0	45	49	1	0	0	0	1	0	0	58	22	10	2	0	0	4	4	0	58	22
82	0	138	56	10	25.3333	16	34.3	3	3	7.394	29.6	93.4	90	1	133	3.4	22.3	18.3	1.4	0	19.57	23.5	242	1890	0.7	25	25	2	10	75	71	0	0	0	0	1	0	0	73	32	12	3	0	0	4	4	1	73	32
83	0	44	109	85	93	11	33.1	5	3	7.393	24.1	152.8	30	1	141	4.4	20.3	14.7	0.6	0	12.37	41.8	216	3830	0.8	12.5	5	0	0	90	38	0	0	0	0	1	0	0	40	18	7	0	0	0	3	4	0	40	16
84	0	118	68	42	50.6667	8	33	4	3	7.269	30.4	124.4	30	1	138	4.5	23.5	28.3	1.4	0	16.5	39.6	130	2600	1	7.5	10	0	0	85	26	0	0	0	0	1	0	0	57	23	9	0	1	0	3	4	1	57	22
85	0	71	56	41	46	15	35.6	4	3	7.485	27.8	66.8	50	1	140	4.2	32.3	19.8	0.6	0	7.69	36.4	58	3295	1.3	20	20	0	0	70	94	0	0	0	0	1	0	0	72	25	14	3	2	1	4	4	0	72	24
86	1	98	87	59	68.3333	10	33	4	3	7.405	33.3	105.5	30	1	132	3.3	20.8	15.2	0.5	0	12.4	38.9	222	2570	0.6	15	0	0	0	50	44	0	0	0	0	1	0	0	50	20	8	1	0	0	3	4	0	50	19
87	0	expire			0																																		.	.	.	.	.	.	.	.	.	.	.
88	0	67	81	43	55.6667	15	35	3	3	7.175	29.2	56.4	90	1	133	6.3	15.7	39.1	3	1	21.29	35	184	1000	1.1	30	30	0	10	65	61	0	0	0	0	1	0	0	77	38	14	4	0	0	4	4	2	77	38
89	0	137	83	34	50.3333	15	33	6	3	7.239	31.5	81.8	40	1	138	5.9	16.3	32.5	2.2	1	26.63	32.9	202	3460	0.6	20	20	0	8	60	51	0	0	0	0	1	0	0	69	32	12	2	0	0	4	4	2	56	29
90	0	63	99	55	69.6667	11	33.6	4	3	7.283	24.6	114.3	60	1	132	5.4	13.3	69.8	3.5	1	8.13	25.9	115	915	0.2	15	10	0	0	80	74	0	0	0	0	1	0	0	82	36	14	3	1	0	3	4	3	82	35
91	0	118	86	45	58.6667	15	33	3	3	7.377	28.1	106.7	35	1	144	4.6	22.4	13.3	0.5	0	15.3	30.9	158	3110	1	10	10	0	0	70	63	0	0	0	0	1	0	0	55	24	8	1	0	0	3	4	0	55	24
92	0	68	104	45	64.6667	15	33	6	3	7.411	25.7	131.3	50	1	148	3.6	23.8	19	0.8	0	10.71	37.2	75	4540	1	17.5	17.5	0	0	60	70	0	0	0	0	1	0	0	56	23	12	2	2	0	4	4	0	43	20
93	0	57	130	53	78.6667	12	34.1	4	3	7.405	28	92.5	60	1	139	4.3	15.8	43	2.6	1	16.88	25.1	194	2700	0.4	10	20	0	0	90	74	0	0	0	0	1	0	0	67	31	12	3	0	0	3	4	2	67	30
94	0	109	90	49	62.6667	11	33.8	6	3	7.402	27.8	158.8	30	1	142	5.4	20	20.7	1	0	11.26	39.1	119	2490	1.5	10	15	0	10	60	25	0	0	0	0	1	0	0	46	17	10	0	1	1	4	4	0	33	14
95	0	126	81	56	64.3333	23	33	4	3	7.345	31.2	118.6	90	1	148	3.9	19	55.8	4.7	1	9.87	28.7	160	732	0.3	20	15	0	7.5	80	58	0	0	0	0	1	0	0	71	34	14	3	0	0	4	4	3	71	33
96	1	98	70	30	43.3333	11	32.8	3	3	7.405	23.6	110.3	30	1	141	5.4	13.6	16.8	0.5	0	6.92	33.8	104	2980	0.5	20	0	0	8	56	74	0	0	0	0	1	0	0	67	26	10	1	1	0	4	4	0	67	26
97	1	125	55	43	47	20	33.2	3	3	7.45	33.9	88.7	60	1	134	5	22.8	12.6	0.3	0	12.76	32	184	2710	0.9	20	0	0	6	70	72	0	0	0	0	1	0	0	76	29	11	3	0	0	4	4	0	76	29
98	1	103	63	46	51.6667	21	33.5	3	3	7.471	27.2	100.3	30	1	136	4	20.2	16.2	0.6	0	9.6	37.6	165	2085	0.5	12.5	7.5	0	0	70	63	0	0	0	0	1	0	0	63	19	8	1	0	0	3	4	0	63	19
99	1	150	75	51	59	26	33.1	3	3	7.302	30.5	170.7	30	1	129	3.5	14.5	9.2	0.2	0	8.34	40.2	171	2185	0.4	20	20	0	10	45	47	0	0	0	0	1	0	0	60	28	8	0	0	0	4	4	0	60	28
100	0	121	94	56	68.6667	25	33.1	3	3	7.375	26	80.2	40	1	132	3.7	20.2	17.7	1.3	0	10.58	34.8	149	1955	0.6	15	20	0	0	70	55	0	0	0	0	1	0	0	54	22	12	3	1	0	3	4	1	54	22
101	1	140	70	50	56.6667	28	33.2	4	3	7.367	23.2	99	40	1	133	2.6	19.8	7.3	0.5	0	21.82	34	231	3540	0.3	15	0	0	0	70	43	0	0	0	0	1	0	0	60	26	9	2	0	0	3	4	0	60	25
102	0	136	104	71	82	10	33	6	3	7.359	32.3	95.7	30	1	138	3.4	20.6	15.2	0.7	0	7.43	34.7	129	2345	0.7	20	15	0	0	56	64	0	0	0	0	1	0	0	54	21	10	1	1	0	4	4	0	41	18
103	0	121	76	58	64	15	33	3	3	7.481	19.6	182.4	60	1	135	3.4	20.2	30.9	2.4	1	7.43	21.6	127	135	0.3	20	10	0	6	70	61	0	0	0	0	1	0	0	76	32	14	1	1	0	4	4	4	76	32
104	0	52	90	57	68	8	34	3	3	7.356	29.7	141.8	40	1	133	3.5	21.9	8.1	0.3	0	8.46	33.4	278	3730	0.5	20	10	0	4	55	53	0	0	0	0	1	0	0	52	24	9	1	0	0	4	4	0	52	24
105	0	37	76	62	66.6667	16	33.1	6	3	7.454	18.9	176	30	1	141	3	17.7	7.3	0.5	0	5.73	37.7	194	4600	0.8	10	0	0	0	73	56	0	0	0	0	1	0	0	64	26	7	0	0	0	3	4	0	51	23
106	0	60	85	63	70.3333	50	33.1	6	3	7.388	32.9	111.3	40	1	133	3	22.9	7.6	0.5	0	12.09	34.6	185	4350	0.3	12.5	7.5	0	0	55	60	0	0	0	0	1	0	0	57	26	9	2	0	0	3	4	0	44	23
107	0	138	82	55	64	33	33.1	3	3	7.311	33.2	64.3	50	1	136	3.6	24.3	12.6	0.6	0	8.02	41.3	200	3830	1	10	0	0	0	65	53	0	0	0	0	1	0	0	57	25	10	3	0	0	3	4	0	57	25
108	1	170	62	42	48.6667	34	33.1	3	3	7.304	31.5	84.4	30	1	142	3.4	19	14	0.7	0	10.57	31.2	142	1910	0.5	0	0	0	0	65	32	0	0	0	0	1	0	0	61	25	8	2	1	0	1	4	0	61	25
109	0	60	90	60	70	11	33	6	3	7.352	35.6	65.5	30	1	134	5.3	21.3	18.1	0.8	0	16.86	36.4	165	4280	0.6	12.5	0	0	0	65	74	0	0	0	0	1	0	0	63	24	9	2	0	0	3	4	0	50	21
110	1	42	35	20	25	11	33.1	6	3	7.144	20.6	44.5	74	1	133	3.2	12.1	18.4	0.7	1	1.2	27.3	68	1430	1	20	20	0	4	50	47	0	0	0	0	1	0	0	71	36	14	4	2	0	4	4	0	58	33
111	0	140	82	55	64	20	33	3	3	7.207	34.7	130.4	30	1	156	3.3	20.8	17.5	0.9	0	15.8	44.2	119	2645	0.7	15	0	0	0	64	41	0	0	0	0	1	0	0	55	26	8	0	1	0	3	4	0	55	26
112	1	113	50	40	43.3333	15	33.1	3	3	7.233	35.1	73.7	30	1	136	3.5	21.1	11.3	0.5	0	40.89	31.5	247	1530	0.3	20	2.5	0	8	36	50	0	0	0	0	1	0	0	61	31	10	2	0	0	4	4	0	61	31
113	1	63	90	52	64.6667	10	33.5	3	3	7.325	22.6	65.1	35	1	139	3.5	25.1	13.8	0.8	0	11.53	30.9	172	3320	0.6	20	20	0	0	60	81	0	0	0	0	1	0	0	66	28	11	3	0	0	4	4	0	66	28
114	0	148	107	71	83	28	32.7	4	3	7.343	33.2	86.6	30	1	137	4	23.4	8.1	0.4	0	13.81	40.6	129	2850	2.2	0	0	0	0	60	47	0	0	0	0	1	0	0	49	22	9	2	1	2	0	4	0	49	21
115	0	52	78	47	57.3333	23	33.1	3	3	7.346	24.5	55.4	40	1	133	6.4	21.4	21.8	0.8	0	10.68	35.2	130	2930	0.6	20	0	0	2	70	70	0	0	0	0	1	0	0	66	30	12	3	1	0	4	4	0	66	30
116	0	140	99	59	72.3333	31	33	3	3	7.302	20.1	97.3	40	1	146	4	15.1	18.3	1	0	18.19	36.3	184	2600	0.7	10	0	0	0	70	42	0	0	0	0	1	0	0	58	21	9	2	0	0	3	4	0	58	21
117	0	109	95	45	61.6667	19	34.1	4	3	7.356	22	119.5	40	1	136	5.6	16.5	33.8	1.8	0	19.98	35.3	119	2910	3.1	20	15	0	6	65	35	0	0	0	0	1	0	0	55	19	14	2	1	2	4	4	1	55	18
118	0	117	84	64	70.6667	16	32.7	3	3	7.459	23.2	117.1	30	1	133	3.8	17.5	13.9	0.6	0	13.67	35.3	194	2580	0.9	0	12.5	0	0	70	54	0	0	0	0	1	0	0	53	18	7	1	0	0	2	4	0	53	18
119	1	126	131	78	95.6667	12	33.3	4	3	7.426	31.6	143.9	30	1	134	3.6	26.1	21.5	0.6	0	19.66	31.8	260	2435	0.7	0	0	0	0	64	48	0	0	0	0	1	0	0	49	19	4	0	0	0	0	4	0	49	18
120	0	141	87	62	70.3333	19	33.3	3	3	7.22	29.5	149.3	30	1	145	5	20.3	14	0.7	0	16.65	43.5	209	3010	0.5	7.5	0	0	0	58	59	0	0	0	0	1	0	0	58	24	7	0	0	0	3	4	0	58	24
121	0	66	74	38	50	18	32.9	3	3	7.327	37	190	30	1	139	4.2	22.3	4.4	0.5	0	9.48	39.5	204	4620	0.6	0	0	0	0	70	24	0	0	0	0	1	0	0	45	22	5	0	0	0	1	4	0	45	22
122	0	96	77	42	53.6667	19	33.6	3	3	7.37	29.3	112.8	30	1	139	3.5	23.1	14.9	1	0	13.07	25.1	249	3990	0.2	17.5	0	0	6	60	66	0	0	0	0	1	0	0	55	23	9	1	0	0	4	4	0	55	23
123	0	49	78	54	62	11	34	3	3	7.337	34.4	139.2	25	1	139	3.8	21.8	13.6	0.5	0	8.92	41.4	135	3350	0.6	10	0	0	4	65	56	0	0	0	0	1	0	0	52	24	8	0	1	0	3	4	0	52	24
124	1	117	68	38	48	12	35	4	3	7.287	41.3	71	30	1	175	2.4	21	18.3	0.8	0	9.87	34.4	106	4820	0.1	20	2.5	0	8	50	60	0	0	0	0	1	0	0	67	31	11	2	1	0	4	4	0	67	30
125	1	128	76	50	58.6667	12	33.1	3	3	7.467	33.2	111.9	30	1	137	2.9	19.6	16.1	0.8	0	15.33	27.7	181	4090	0.4	20	20	0	10	54	55	0	0	0	0	1	0	0	57	26	9	1	0	0	4	4	0	57	26
126	0	67	78	59	65.3333	15	33	3	3	7.457	23.4	155.2	40	1	129	3.5	18.6	19.6	1.2	0	4.89	27.8	126	3810	0.5	12.5	0	0	0	65	63	0	0	0	0	1	0	0	60	25	10	1	1	0	3	4	1	60	25
127	1	145	75	40	51.6667	13	34.2	3	3	7.304	23.5	78.4	50	1	132	3.5	21.7	51.5	1.3	0	12.92	39.1	126	3430	1.9	30	20	0	12	40	59	0	0	0	0	1	0	0	63	25	14	3	1	1	4	4	1	63	25
128	0	69	156	92	113.333	12	34.2	4	3	7.459	28.2	123.4	30	1	139	3	17.8	9.6	0.4	0	7.74	35.8	123	1610	1	0	10	0	0	80	41	0	0	0	0	1	0	0	50	20	7	0	1	0	2	4	0	50	19
129	1	126	89	50	63	12	32.8	3	3	7.388	29.8	99.3	30	1	133	4.4	18.1	7.8	0.5	0	17.2	31.6	208	3540	0.4	7.5	7.5	0	0	75	67	0	0	0	0	1	0	0	62	26	8	1	0	0	3	4	0	62	26
130	1	148	86	58	67.3333	12	34.6	3	3	7.394	29.9	87.4	30	1	139	4.5	20.4	14.5	0.8	0	10.72	38.3	174	2795	0.9	0	12.5	0	6	65	73	0	0	0	0	1	0	0	62	23	9	2	0	0	3	4	0	62	23
131	0	121	180	81	114	13	36.2	3	3	7.559	32.5	50.3	40	1	147	4.5	21.3	12.8	0.9	0	7.94	23.9	91	3420	1.1	10	10	0	8	70	51	0	0	0	0	1	0	0	53	25	13	3	2	0	4	4	0	53	25
132	1	53	50	37	41.3333	11	33.2	3	3	7.52	21.1	114.6	30	1	143	4.7	23.7	4.1	0.6	0	22.29	33.7	251	2645	0.5	20	0	0	6	48	44	0	0	0	0	1	0	0	63	25	9	1	0	0	4	4	0	63	25
133	0	expire			0																																		.	.	.	.	.	.	.	.	.	.	.
134	1	68	93	53	66.3333	10	32.4	3	3	7.499	29.8	126.8	30	1	165	2.6	21.4	10.1	0.7	0	15.73	34.9	129	2570	1.1	0	0	0	16	65	38	0	0	0	0	1	0	0	49	25	9	0	1	0	4	4	0	49	25
135	1	126	200	99	132.667	35	33.1	4	3	7.44	27.3	95.5	30	1	134	4.6	22.9	49.7	10.5	0	20.02	32.7	176	15	0.3	0	0	0	0	70	39	0	0	0	0	1	0	1	64	33	9	1	0	0	0	4	4	64	32
136	0	44	79	55	63	12	31	3	3	7.482	36.2	131	30	1	137	3.4	20.4	19.8	0.5	0	13.04	35.3	200	3075	1.3	15	0	0	0	68	59	0	0	0	0	1	0	0	52	26	8	0	0	1	3	4	0	52	26
137	1	117	70	31	44	13	33.1	3	3	7.221	61.8	67.4	40	1	141	5.8	26.9	15.1	0.7	0	28.09	30.9	241	1080	0.3	10	10	0	2	63	81	0	0	0	0	1	0	0	70	33	10	3	0	0	3	4	0	70	33
138	0	expire			0																																		.	.	.	.	.	.	.	.	.	.	.
139	0	124	176	98	124	13	33	3	3	7.262	52.5	87.4	30	1	143	5.2	27.2	11	0.6	0	19.78	46.1	167	2090	0.5	0	0	0	0	60	71	0	0	0	0	1	0	0	60	27	6	2	0	0	0	4	0	60	27
140	0	135	75	52	59.6667	38	33	4	3	7.426	41.1	88	30	1	140	3.4	26.6	12.9	0.4	0	13.95	35	151	2045	0.4	0	0	0	4	65	64	0	0	0	0	1	0	0	59	27	9	2	0	0	3	4	0	59	26
141	1	155	157	118	131	38	36	4	3	7.455	18.9	140.4	30	1	135	3.5	13.2	10.9	0.4	0	33.44	34.7	328	2585	0.2	0	0	0	8	55	26	0	0	0	0	1	0	0	51	25	8	0	0	0	4	4	0	51	24
142	0	47	84	51	62	24	34	3	3	7.469	32.6	91.4	40	1	141	4	23.4	8.7	0.8	0	10.89	36.9	180	2725	0.8	0	7.5	0	6	80	49	0	0	0	0	1	0	0	52	20	9	2	0	0	3	4	0	52	20
143	0	60	84	57	66	33	33	5	3	7.318	37.3	193.1	35	1	145	3.8	22.6	13.2	0.6	0	15.63	40.9	197	3530	0.4	0	0	0	4	68	38	0	0	0	0	1	0	0	46	22	7	0	0	0	3	4	0	46	20
144	1	120	82	56	64.6667	9	34	3	3	7.424	26.4	144	35	1	134	3	21.9	4.8	0.4	0	19.39	42.7	166	2705	0.5	0	0	0	10	50	47	0	0	0	0	1	0	0	54	25	8	0	0	0	4	4	0	54	25
145	0	0	0	0	0	0	33.2	6	3	7.115	42.1	53.2	100	1	135	3.3	17.5	27.3	1.2	0	15.4	34.5	99	1930	0.5	20	7.5		20	70	65	0	0	0	0	1	0	0	82	41	15	4	2	0	4	4	1	69	38
146	0	56	178	100	126	10	33.3	3	3	7.269	38.3	155	40	1	140	6.2	20.2	56.2	2.5	1	10.09	43.4	139	3010	0.4	25	0	0	16	75	63	0	0	0	0	1	0	0	61	33	12	1	1	0	4	4	2	61	33
147	0	expire			0																																		.	.	.	.	.	.	.	.	.	.	.
148	0	51	167	106	126.333	18	33.2	4	3	7.465	23.4	75.7	40	1	146	2.5	18.9	14.4	0.4	0	13.53	38.9	149	4670	0.7	10	0	0	0	70	56	0	0	0	0	1	0	0	57	26	11	3	1	0	3	4	0	57	25
149	1	150	195	106	135.667	10	33	8	3	7.308	38.3	68	40	1	136	4.3	19.4	10.8	0.6	0	12.33	38.1	198	2690	0.7	20	10	0	6	55	63	0	0	0	0	1	0	0	60	27	11	3	0	0	4	4	0	47	22
150	0	120	86	53	64	36	34	3	3	7.43	31.9	90.5	30	1	134	3.1	24	13.5	0.6	0	15.57	38.6	212	2910	0.6	10	0	0	0	78	48	0	0	0	0	1	0	0	54	24	9	2	0	0	3	4	0	54	24
151	1	48	83	59	67	9	33.1	3	3	7.473	22	122.2	30	1	138	3.2	13.7	20.7	0.9	0	15.22	35	192	1985	1.5	0	0	0	0	60	58	0	0	0	0	1	0	0	58	26	6	0	0	1	1	4	0	58	26
152	0	122	95	62	73	29	32.7	3	3	7.326	33.5	90.6	50	1	144	2.1	13.3	6.2	0.1	0	6.05	20.4	119	2550	0.6	15	10	0	0	60	39	0	0	0	0	1	0	0	59	29	11	3	1	0	3	4	0	59	29
153	0	127	145	81	102.333	22	32.9	7	3	7.393	38.3	123.2	30	1	138	4.2	22.1	18.9	0.7	0	16.65	36.6	196	2755	0.5	0	7.5	0	0	80	39	0	0	0	0	1	0	0	42	17	6	0	0	0	2	4	0	29	13
154	0	71	91	47	61.6667	33	33.2	3	3	7.42	31.5	104.7	30	1	137	5.2	21.4	17.8	0.7	0	5.14	42.9	159	3505	1	10	20	0	20	75	47	0	0	0	0	1	0	0	53	19	9	1	0	0	4	4	0	53	19
155	0	148	80	60	66.6667	11	34	3	3	7.323	28.1	129.6	40	1	145	3.8	15.9	15.7	0.9	0	17.81	43.1	161	3260	0.6	0	0	0	6	70	75	0	0	0	0	1	0	0	67	28	8	1	0	0	3	4	0	67	28
156	0	114	82	45	57.3333	18	34	3	3	7.189	31.3	92.3	40	1	127	6.3	15	55.9	3	1	10.69	37.4	86	2305	0.7	7.5	10	0	15	65	47	0	0	0	0	1	0	0	62	33	14	2	2	0	4	4	2	62	33
157	0	48	68	55	59.3333	12	33	4	3	7.405	27.4	143.4	30	1	140	4.1	22.4	18.5	0.6	0	15.44	34.1	296	5435	0.8	15	0	0	4	62	58	0	0	0	0	1	0	0	60	23	7	0	0	0	3	4	0	60	22
158	0	63	105	56	72.3333	14	32.8	6	3	7.293	27.9	134.7	40	1	135	2.9	19.9	11.9	0.7	0	21.36	44.1	213	1870	0.5	0	0	0	0	80	33	0	0	0	0	1	0	0	46	22	5	1	0	0	0	4	0	33	19
159	0	expire			0																																		.	.	.	.	.	.	.	.	.	.	.
160	1	43	78	40	52.6667	10	33.7	6	3	7.309	35	137.5	30	1	141	3.1	20.6	6.5	0.4	0	11.34	29.1	108	2060	0.9	0	0	0	4	56	50	0	0	0	0	1	0	0	52	29	8	0	1	0	3	4	0	39	26
161	1	122	92	63	72.6667	12	33	3	3	7.285	31.4	145.2	40	1	154	3.4	20.5	9.7	0.6	0	13.81	39.3	96	2070	0.8	0	0	0	16	54	34	0	0	0	0	1	0	0	48	20	11	1	2	0	4	4	0	48	20
162	0	46	90	58	68.6667	15	34.2	3	3	7.268	31.6	88	50	1	131	5.7	16.5	33.6	1.8	1	16.69	43.8	120	2915	0.6	0	0	0	0	70	58	0	0	0	0	1	0	0	67	29	10	3	1	0	1	4	1	67	29
163	0	53	89	48	61.6667	11	33	4	3	7.393	30.5	68.7	30	1	140	3.2	24.9	18.6	1.1	0	22.69	28.7	102	3310	0.3	0	0	0	4	70	72	0	0	0	0	1	0	0	63	31	11	2	2	0	3	4	0	63	30
164	1	0	0	0	0	14	34.1	3	3	7.339	30.1	60.7	60	1	121	7.1	21.3	36.9	1.5	1	30.3	33.5	288	1805	0.7	20	20	0	20	75	39	0	0	0	0	1	0	0	82	35	12	3	0	0	4	4	1	82	35
165	0	47	99	59	72.3333	12	34.7	3	3	7.359	30.2	116.4	30	1	135	3.4	22	64.6	6.2	0	13.06	21.4	123	148	0.4	15	10	0	0	55	58	0	0	0	0	1	0	1	69	31	13	1	1	0	3	4	4	69	31
166	0	148	86	46	59.3333	12	33	6	3	7.294	35.5	108.2	30	1	137	3.6	18.7	9.4	0.8	0	27.45	40.8	177	2220	1.1	0	12.5	0	10	80	55	0	0	0	0	1	0	0	60	26	9	1	0	0	4	4	0	47	23
167	0	119	69	49	55.6667	15	33.3	3	3	7.453	24.9	62.6	30	1	150	4.7	24.7	30.1	0.9	0	10.55	39.8	136	1900	1	20	20	0	20	70	57	0	0	0	0	1	0	0	65	23	11	2	1	0	4	4	0	65	23
168	0	84	76	42	53.3333	12	33.1	3	3	7.285	27.4	66.7	60	1	132	3.2	20.7	26	2.6	1	2.01	29.2	44	2850	1.9	0	0	0	20	80	52	0	0	0	0	1	0	0	53	33	17	3	3	1	4	4	2	53	33
169	0	67	77	56	63	18	32.9	3	3	7.2	33.8	82.7	50	1	139	3.9	16.5	14.6	0.7	0	3.11	41.2	141	3020	0.6	0	15	0	20	58	67	0	0	0	0	1	0	0	63	28	12	3	1	0	4	4	0	63	28
170	1	147	70	50	56.6667	12	34.4	6	4	7.47	24.9	100.9	25	1	132	5.6	20.6	9.3	0.3	0	16.12	29.9	133	730	1.6	0	10	0	20	42	38	0	0	0	0	1	0	0	54	23	10	0	1	1	4	4	0	54	23
171	0	62	91	59	69.6667	15	33.1	3	3	7.242	31.9	201.2	40	1	138	4.6	20	33.4	2.4	1	8.08	38.6	101	2710	0.6	10	0	0	16	85	63	0	0	0	0	1	0	0	63	28	11	1	0	0	4	4	2	63	28
172	0	expire			0																																		.	.	.	.	.	.	.	.	.	.	.
173	0	133	83	56	65	15	36.5	3	3	7.516	19.9	130.6	50	1	148	4.5	19.2	38.4	3.2	0	13.25	41.1	181	5240	0.3	0	7.5	0	6	80	38	0	0	0	0	1	0	0	57	22	11	2	0	0	3	4	2	57	22
[truncated: 1 more columns]

## Sheet: outcome
Number	Sex	Mortality			Neurologic outcome
					CPC			CPC Good/Poor
		In-hospital	1-month	6-Month	Discharge	1-month	6-month	Discharge	1-month	6-month
1	0	1	1	1	5	5	5	1	1	1
2	1	1	1	1	5	5	5	1	1	1
3	0	0	0	0	1	1	1	0	0	0
4	0	0	0	0	1	1	1	0	0	0
5	0	0	0	0	1	1	1	0	0	0
6	1	0	0	0	1	1	1	0	0	0
7	0	0	0	0	2	2	2	0	0	0
8	0	0	0	0	1	1	1	0	0	0
9	1	1	1	1	5	5	5	1	1	1
10	1	0	0	1	4	4	5	1	1	1
11	0	1	1	1	5	5	5	1	1	1
12	1	1	1	1	5	5	5	1	1	1
13	1	1	1	1	5	5	5	1	1	1
14	0	1	1	1	5	5	5	1	1	1
15	0	0	0	0	3	4	4	1	1	1
16	1	0	1	1	4	5	5	1	1	1
17	0	0	0	0	1	1	1	0	0	0
18	0	0	0	0	4	4	4	1	1	1
19	1	0	0	0	2	2	2	0	0	0
20	0	0	0	0	1	1	1	0	0	0
21	1	0	0	0	4	4	4	1	1	1
22	1	1	1	1	5	5	5	1	1	1
23	0	0	0	1	3	3	5	1	1	1
24	0	0	0	0	1	1	1	0	0	0
25	1	1	1	1	5	5	5	1	1	1
26	0	0	0	0	4	4	4	1	1	1
27	0	0	0	0	1	1	1	0	0	0
28	0	1	1	1	5	5	5	1	1	1
29	1	1	1	1	5	5	5	1	1	1
30	0	0	0	0	1	1	1	0	0	0
31	0	0	0	0	1	1	1	0	0	0
32	1	0	1	1	4	5	5	1	1	1
33	1	1	1	1	5	5	5	1	1	1
34	0	1	1	1	5	5	5	1	1	1
35	1	1	1	1	5	5	5	1	1	1
36	1	0	0	0	1	1	1	0	0	0
37	0	1	1	1	5	5	5	1	1	1
38	0	0	0	0	4	4	4	1	1	1
39	0	0	0	0	1	1	1	0	0	0
40	0	0	0	0	1	1	1	0	0	0
41	0	1	1	1	5	5	5	1	1	1
42	1	0	0	0	4	4	4	1	1	1
43	0	1	1	1	5	5	5	1	1	1
44	1	0	1	1	4	5	5	1	1	1
45	0	1	1	1	5	5	5	1	1	1
46	1	0	0	0	1	1	1	0	0	0
47	0	1	1	1	5	5	5	1	1	1
48	0	1	1	1	5	5	5	1	1	1
49	0	0	0	0	1	1	1	0	0	0
50	0	1	1	1	5	5	5	1	1	1
51	0	0	0	0	1	1	1	0	0	0
52	1	1	1	1	5	5	5	1	1	1
53	0	0	0	0	1	1	1	0	0	0
54	0	1	1	1	5	5	5	1	1	1
55	1	0	0	0	3	3	3	1	1	1
56	0	0	0	0	2	1	1	0	0	0
57	0	1	1	1	5	5	5	1	1	1
58	0	0	1	1	4	5	5	1	1	1
59	0	0	0	0	4	4	4	1	1	1
60	0	1	1	1	5	5	5	1	1	1
61	0	0	0	0	2	3	2	0	1	0
62	1	0	0	0	1	1	1	0	0	0
63	0	1	1	1	5	5	5	1	1	1
64	1	0	0	0	4	4	4	1	1	1
65	0	0	0	0	1	1	1	0	0	0
66	0	0	0	0	1	1	1	0	0	0
67	0	0	0	0	1	1	1	0	0	0
68	0	1	1	1	5	5	5	1	1	1
69	1	0	0	1	4	4	5	1	1	1
70	0	0	0	0	3	3	3	1	1	1
71	0	1	1	1	5	5	5	1	1	1
72	0	0	0	0	1	1	1	0	0	0
73	0	0	0	0	1	1	1	0	0	0
74	1	1	1	1	5	5	5	1	1	1
75	0	1	1	1	5	5	5	1	1	1
76	0	0	0	0	4	4	4	1	1	1
77	0	0	0	0	4	4	4	1	1	1
78	0	0	0	0	1	1	1	0	0	0
79	1	0	0	0	4	4	3	1	1	1
80	0	0	0	1	4	4	5	1	1	1
81	1	1	1	1	5	5	5	1	1	1
82	0	1	1	1	5	5	5	1	1	1
83	0	0	0	0	1	1	1	0	0	0
84	0	0	0	0	1	1	1	0	0	0
85	0	0	1	1	4	5	5	1	1	1
86	1	0	0	1	4	4	5	1	1	1
87	0	1	1	1	5	5	5	1	1	1
88	0	1	1	1	5	5	5	1	1	1
89	0	0	0	0	1	1	1	0	0	0
90	0	1	1	1	5	5	5	1	1	1
91	0	0	0	0	4	4	4	1	1	1
92	0	0	0	0	4	4	4	1	1	1
93	0	1	0	1	5	4	5	1	1	1
94	0	0	0	1	1	1	5	0	0	1
95	0	1	1	1	5	5	5	1	1	1
96	1	0	0	0	4	4	4	1	1	1
97	1	1	1	1	5	5	5	1	1	1
98	1	1	0	1	5	4	5	1	1	1
99	1	0	1	1	4	5	5	1	1	1
100	0	0	0	0	1	1	1	0	0	0
101	1	1	1	1	5	5	5	1	1	1
102	0	0	0	0	1	1	1	0	0	0
103	0	1	1	1	5	5	5	1	1	1
104	0	0	0	0	1	1	1	0	0	0
105	0	0	0	0	1	1	1	0	0	0
106	0	0	0	0	1	1	1	0	0	0
107	0	0	0	0	2	2	2	0	0	0
108	1	1	1	1	5	5	5	1	1	1
109	0	0	0	1	1	1	5	0	0	1
110	1	1	1	1	5	5	5	1	1	1
111	0	1	1	1	5	5	5	1	1	1
112	1	1	1	1	5	5	5	1	1	1
113	1	0	0	0	1	1	1	0	0	0
114	0	1	1	1	5	5	5	1	1	1
115	0	0	0	1	4	4	5	1	1	1
116	0	0	0	0	4	4	4	1	1	1
117	0	0	0	0	1	1	1	0	0	0
118	0	0	0	0	1	1	1	0	0	0
119	1	1	1	1	5	5	5	1	1	1
120	0	0	0	0	4	4	4	1	1	1
121	0	1	1	1	5	5	5	1	1	1
122	0	0	0	0	4	4	4	1	1	1
123	0	0	0	1	4	4	5	1	1	1
124	1	1	1	1	5	5	5	1	1	1
125	1	0	0	0	4	4	4	1	1	1
126	0	0	1	1	4	5	5	1	1	1
127	1	0	0	1	3	3	5	1	1	1
128	0	0	0	0	4	4	3	1	1	0
129	1	0	0	1	4	4	5	1	1	1
130	1	0	0	0	2	2	1	0	0	0
131	0	1	1	1	5	5	5	1	1	1
132	1	0	0	0	1	1	1	0	0	0
133	0	1	1	1	5	5	5	1	1	1
134	1	1	1	1	5	5	5	1	1	1
135	1	0	0	0	4	4	4	1	1	1
136	0	0	0	0	4	4	4	1	1	1
137	1	1	1	1	5	5	5	1	1	1
138	0	1	1	1	5	5	5	1	1	1
139	0	0	1	1	4	5	5	1	1	1
140	0	0	0	0	4	4	4	1	1	1
141	1	0	1	1	4	5	5	1	1	1
142	0	0	0	0	1	1	1	0	0	0
143	0	0	0	0	4	4	4	1	1	1
144	1	0	0	0	2	2	2	0	0	0
145	0	0	0	0	1	2	1	0	0	0
146	0	0	0	1	4	4	5	1	1	1
147	0	1	1	1	5	5	5	1	1	1
148	0	0	0	0	4	4	4	1	1	1
149	1	0	0	0	1	1	1	0	0	0
150	0	0	0	0	4	4	4	1	1	1
151	1	0	0	0	3	3	3	1	1	1
152	0	0	0	0	3	3	3	1	1	1
153	0	0	0	0	1	1	1	0	0	0
154	0	0	0	0	4	4	4	1	1	1
155	0	1	1	1	5	5	5	1	1	1
156	0	0	0	0	4	4	4	1	1	1
157	0	0	0	0	3	3	3	1	1	1
158	0	0	0	0	2	2	2	0	0	0
159	0	1	1	1	5	5	5	1	1	1
160	1	0	0	0	4	4	4	1	1	1
161	1	1	1	1	5	5	5	1	1	1
162	0	0	0	0	1	1	1	0	0	0
163	0	1	1	1	5	5	5	1	1	1
164	1	1	0	1	5	4	5	1	1	1
165	0	1	0	1	5	4	5	1	1	1
166	0	0	0	0	1	1	1	0	0	0
167	0	0	1	1	4	5	5	1	1	1
168	0	1	1	1	5	5	5	1	1	1
169	0	0	0	0	4	4	4	1	1	1
170	1	0	0	0	1	1	1	0	0	0
171	0	0	0	0	4	4	4	1	1	1
172	0	1	1	1	5	5	5	1	1	1
173	0	1	0	1	5	4	5	1	1	1
